# Supplementary material for: Anisohydric sugar beet rapidly responds to light to optimize leaf water use efficiency utilizing numerous small stomata
Source: AoB Plants. 2020 Dec 2;13(1):plaa067. doi: 10.1093/aobpla/plaa067 (PMC7780706; doi:10.1093/aobpla/plaa067)
Supplement: plaa067_suppl_Supplementary_Data [file plaa067_suppl_supplementary_data.xlsx]

## Sheet: ND Beet 1
Sys	Sys	Sys	Sys	GasEx	GasEx	GasEx	GasEx	GasEx	GasEx	GasEx	GasEx	GasEx	GasEx	GasEx	GasEx	GasEx	GasEx	GasEx	GasEx	GasEx	GasEx	GasEx	GasEx	GasEx	GasEx	GasEx	GasEx	GasEx	GasEx	Leak	Leak	Leak	Leak	Leak	FLR	FLR	FLR	FLR	FLR	FLR	FLR	FLR	FLR	FLR	FLR	FLR	FLR	FLR	FLR
obs	time	elapsed	date	TIME	E	A	Ca	Ci	Pci	Pca	gsw	gbw	gtw	gtc	Rabs	TleafEB	TleafCnd	SVPleaf	RHcham	VPcham	SVPcham	VPDleaf	LatHFlux	SenHFlux	NetTherm	EBSum	blfa_1	blfa_2	blfa_3	Leak	LeakPct	CorrFact	CorrFactPct	Fan	DarkAdaptedID	Fo	Fm	Fv	Fv/Fm	Adark	LightAdaptedID	Fs	Fm'	PhiPS2	PS2/1	Qabs_fs	Afs	ETR	Fv'/Fm'
	s	s		s	mol m⁻² s⁻¹	µmol m⁻² s⁻¹	µmol mol⁻¹	µmol mol⁻¹	Pa	Pa	mol m⁻² s⁻¹	mol m⁻² s⁻¹	mol m⁻² s⁻¹	mol m⁻² s⁻¹	W m⁻²	°C	°C	kPa	%	kPa	kPa	kPa	W m⁻²	W m⁻²	W m⁻²	W m⁻²				µmol s⁻¹	%		%	µmol s⁻¹						µmol m⁻² s⁻¹						µmol m⁻² s⁻¹	µmol m⁻² s⁻¹	µmol m⁻² s⁻¹
1	1.51333e+09	0	20171215 10:23:43	1.51333e+09	0.00110582	1.97192	396.998	356.417	35.2502	39.2638	0.0960047	2.24129	0.0938711	0.0588573	41.2747	20.5322	19.9145	2.33422	48.8945	1.18989	2.43359	1.14433	-48.7668	81.5035	7.33013	81.3415	-0.0409497	0.0459697	3.43967	0	0	1	0	53358.8	0	0	0	0	#DIV/0!	-1	MPF-1-20171215-10_16_46	1186.83	1816.42	0.34661	0.5	210.712	1.97192	36.5175	0.616487
2	1.51333e+09	60	20171215 10:24:43	1.51333e+09	0.00083466	6.28146	391.984	236.882	23.4277	38.7673	0.0684427	2.24119	0.0673509	0.042191	41.2846	21.3136	20.633	2.4402	48.7305	1.23734	2.53915	1.20286	-36.8085	78.1319	7.07798	89.686	-0.040947	0.0459666	3.43949	0	0	1	0	53230.1	0	0	0	0	#DIV/0!	-1	MPF-3-20171215-10_17_46	852.775	2216.16	0.615202	0.5	210.763	6.28146	64.8308	0.696042
3	1.51333e+09	120	20171215 10:25:43	1.51333e+09	0.000850975	7.04456	391.176	229.227	22.6699	38.6862	0.0732783	2.24199	0.0720287	0.0451285	41.277	20.3561	20.2298	2.38021	51.4959	1.23315	2.39465	1.14706	-37.528	11.83	1.06391	16.643	-0.0409683	0.0459905	3.4409	0	0	1	0	53429.5	0	0	0	0	#DIV/0!	-1	MPF-5-20171215-10_18_46	858.345	2598.52	0.669679	0.5	210.723	7.04456	70.5583	0.737674
4	1.51333e+09	180	20171215 10:26:43	1.51333e+09	0.00107928	7.36727	390.656	265.392	26.2427	38.6293	0.100636	2.24089	0.0982941	0.0616398	41.2787	19.2463	19.1457	2.22531	51.5641	1.15814	2.24602	1.06718	-47.5965	17.9572	1.5983	13.2376	-0.0409389	0.0459575	3.43894	0	0	1	0	53581	0	0	0	0	#DIV/0!	-1	MPF-7-20171215-10_19_46	846.187	2725.62	0.689543	0.5	210.731	7.36727	72.6542	0.751029
5	1.51333e+09	240	20171215 10:27:43	1.51333e+09	0.000885208	7.69565	390.328	228.101	22.5552	38.5966	0.079871	2.24462	0.0783906	0.0491249	41.2825	19.5381	19.2109	2.23437	49.9049	1.13679	2.27791	1.09758	-39.0377	37.5351	3.34032	43.1203	-0.041039	0.0460699	3.4456	0	0	1	0	53665.1	0	0	0	0	#DIV/0!	-1	MPF-9-20171215-10_20_46	847.276	2869	0.704679	0.5	210.75	7.69565	74.2554	0.761568
6	1.51333e+09	300	20171215 10:28:43	1.51333e+09	0.000791254	7.63668	390.427	203.832	20.1553	38.6062	0.0684349	2.24165	0.0673436	0.0421864	41.2828	20.1957	19.7145	2.30544	49.154	1.16401	2.36809	1.14143	-34.8943	52.2956	4.68711	63.3712	-0.0409592	0.0459803	3.4403	0	0	1	0	53450.6	0	0	0	0	#DIV/0!	-1	MPF-11-20171215-10_21_46	846.703	2992.28	0.717037	0.5	210.751	7.63668	75.5583	0.770282
7	1.51333e+09	360	20171215 10:29:43	1.51333e+09	0.000846828	7.57437	390.501	215.762	21.3349	38.6133	0.0727634	2.24122	0.0715308	0.0448158	41.28	20.4295	19.9614	2.341	49.5274	1.19129	2.40531	1.14971	-37.3451	52.9526	4.75904	61.6465	-0.0409478	0.0459675	3.43953	0	0	1	0	53390.3	0	0	0	0	#DIV/0!	-1	MPF-13-20171215-10_22_46	843.785	3045.16	0.722909	0.5	210.737	7.57437	76.1719	0.772629
8	1.51333e+09	420	20171215 10:30:43	1.51333e+09	0.000799989	7.55448	390.535	203.838	20.1554	38.6159	0.0676965	2.24141	0.0666283	0.0417373	41.2781	20.6676	20.175	2.37216	49.4728	1.20642	2.43855	1.16574	-35.2795	54.0291	4.86621	64.894	-0.040953	0.0459733	3.43988	0	0	1	0	53356.3	0	0	0	0	#DIV/0!	-1	MPF-15-20171215-10_23_46	841.151	3093.52	0.728093	0.5	210.732	7.55448	76.7161	0.775673
9	1.51333e+09	480	20171215 10:31:43	1.51333e+09	0.0008645	7.58729	390.499	221.37	21.8886	38.6116	0.0754146	2.2434	0.0740926	0.0464248	41.2787	20.2007	19.9607	2.34091	50.9153	1.20793	2.37243	1.13298	-38.1244	26.1337	2.34377	31.6317	-0.0410063	0.0460332	3.44343	0	0	1	0	53504	0	0	0	0	#DIV/0!	-1	MPF-17-20171215-10_24_46	841.569	3099.91	0.728518	0.5	210.735	7.58729	76.7622	0.776123
10	1.51333e+09	540	20171215 10:32:43	1.51333e+09	0.000856832	7.78316	390.247	214.914	21.2498	38.5859	0.0744996	2.24177	0.0732083	0.0458694	41.2795	20.2573	19.902	2.33241	50.2365	1.19581	2.38036	1.1366	-37.7863	39.7428	3.56679	46.8028	-0.0409625	0.0459839	3.44051	0	0	1	0	53439.3	0	0	0	0	#DIV/0!	-1	MPF-19-20171215-10_25_46	842.443	3115.34	0.729582	0.5	210.742	7.78316	76.8767	0.77666
11	1.51333e+09	600	20171215 10:33:43	1.51333e+09	0.000898911	8.03239	389.939	217.583	21.5137	38.5556	0.0783247	2.24182	0.0768987	0.0481877	41.2753	20.2795	19.9221	2.33532	50.3064	1.20016	2.38571	1.13515	-39.642	41.6982	3.74327	47.0748	-0.0409638	0.0459855	3.4406	0	0	1	0	53434.4	0	0	0	0	#DIV/0!	-1	MPF-21-20171215-10_26_46	842.495	3129.11	0.730756	0.5	210.719	8.03239	76.9921	0.774747
12	1513334084	660.4	20171215 10:34:44	1513334076	0.000939631	8.30241	389.594	218.312	21.5854	38.5207	0.0815492	2.24286	0.0800054	0.0501397	41.2782	20.3316	19.9696	2.34221	50.1702	1.20178	2.39541	1.14042	-41.4377	43.91	3.94229	47.6928	-0.0409918	0.0460169	3.44246	0	0	1	0	53457.3	0	0	0	0	#DIV/0!	-1	MPF-23-20171215-10_27_46	841.442	3127.96	0.730994	0.5	210.735	8.30241	77.0229	0.773993
13	1513334144	720.4	20171215 10:35:44	1513334136	0.0009951	8.55458	389.268	221.991	21.9488	38.4879	0.0862147	2.24168	0.0844902	0.0529585	41.2784	20.3368	19.9904	2.34522	50.0894	1.20161	2.39894	1.1436	-43.8839	44.2565	3.97639	45.6274	-0.0409601	0.0459813	3.44036	0	0	1	0	53413.4	0	0	0	0	#DIV/0!	-1	MPF-25-20171215-10_28_46	839.655	3127.83	0.731553	0.5	210.735	8.55458	77.0819	0.773671
14	1513334204	780.4	20171215 10:36:44	1513334196	0.00104935	8.86692	388.861	225.191	22.2648	38.4469	0.0914973	2.24099	0.089557	0.0561441	41.2765	20.3202	19.9887	2.34497	50.3217	1.2073	2.39917	1.13767	-46.2764	44.6404	4.01212	43.6526	-0.0409416	0.0459605	3.43912	0	0	1	0	53389.9	0	0	0	0	#DIV/0!	-1	MPF-27-20171215-10_29_46	837.771	3127.45	0.732123	0.5	210.725	8.86692	77.1384	0.774174
15	1513334264	840.4	20171215 10:37:44	1513334256	0.0011205	9.14837	388.488	230.345	22.7746	38.4105	0.097974	2.24128	0.095753	0.0600411	41.2776	20.2744	19.9641	2.3414	50.3003	1.20515	2.39591	1.13625	-49.4141	44.9619	4.03953	40.8649	-0.0409494	0.0459693	3.43964	0	0	1	0	53403.6	0	0	0	0	#DIV/0!	-1	MPF-29-20171215-10_30_46	836.005	3164.81	0.735843	0.5	210.731	9.14837	77.5324	0.677674
16	1513334324	900.4	20171215 10:38:44	1513334316	0.00162472	11.7308	385.174	204.012	20.17	38.0809	0.110241	2.24254	0.107439	0.0673952	401.228	23.2592	22.2984	2.70218	50.2954	1.23687	2.45921	1.46531	-71.6503	-186.107	-16.948	126.523	-0.0409832	0.0460073	3.44189	0	0	1	0	53368.9	0	0	0	0	#DIV/0!	-1	MPF-31-20171215-10_31_46	1442.44	1590.59	0.0931386	0.5	2101.13	11.7308	97.848	0.570637
17	1513334384	960.4	20171215 10:39:44	1513334376	0.00168566	13.2694	383.333	192.543	19.0354	37.8976	0.118112	2.24096	0.1149	0.0720938	401.235	22.2994	21.7902	2.61975	51.61	1.19736	2.32001	1.42239	-74.3375	-238.516	-21.5759	66.8059	-0.0409408	0.0459596	3.43907	0	0	1	0	53487.6	0	0	0	0	#DIV/0!	-1	MPF-33-20171215-10_32_46	1204.11	1374.73	0.124109	0.5	2101.17	13.2694	130.387	0.538368
18	1513334444	1020.4	20171215 10:40:44	1513334436	0.00193212	14.4575	381.793	211.978	20.956	37.7438	0.145809	2.24092	0.140946	0.088515	401.239	20.9027	20.5996	2.43518	51.6685	1.10425	2.13719	1.33092	-85.2063	-253.767	-22.6633	39.6025	-0.0409397	0.0459584	3.439	0	0	1	0	53727.8	0	0	0	0	#DIV/0!	-1	MPF-35-20171215-10_33_46	1152.91	1325.14	0.129973	0.5	2101.19	14.4575	136.549	0.530902
19	1513334504	1080.4	20171215 10:41:44	1513334496	0.00217391	15.5263	380.406	227.614	22.5009	37.6053	0.175534	2.2419	0.168538	0.105942	401.234	19.8755	19.6441	2.29539	51.737	1.04181	2.01366	1.25358	-95.8694	-252.835	-22.3507	30.1795	-0.040966	0.0459879	3.44075	0	0	1	0	53936	0	0	0	0	#DIV/0!	-1	MPF-37-20171215-10_34_46	1133.61	1305.82	0.131881	0.5	2101.17	15.5263	138.552	0.529767
20	1513334564	1140.4	20171215 10:42:44	1513334556	0.00222412	16.5864	379.035	216.763	21.4276	37.4687	0.176143	2.24121	0.169098	0.106296	401.231	20.2165	19.6357	2.29419	49.3186	1.01577	2.0596	1.27843	-98.0836	-208.497	-18.47	76.1803	-0.0409475	0.0459672	3.43952	0	0	1	0	53846.2	0	0	0	0	#DIV/0!	-1	MPF-39-20171215-10_35_46	1115.87	1296.58	0.139376	0.5	2101.15	16.5864	146.425	0.528159
21	1513334624	1200.4	20171215 10:43:44	1513334616	0.00224851	17.6895	377.748	201.9	19.9579	37.3405	0.172725	2.24033	0.165943	0.104302	401.241	20.9386	20.1961	2.37526	49.1186	1.05912	2.15624	1.31615	-99.1592	-187.844	-16.7577	97.4799	-0.040924	0.0459408	3.43795	0	0	1	0	53681.6	0	0	0	0	#DIV/0!	-1	MPF-41-20171215-10_36_46	1094.54	1284.44	0.147849	0.5	2101.2	17.6895	155.33	0.526907
22	1513334684	1260.4	20171215 10:44:44	1513334676	0.00249082	18.9165	376.236	209.469	20.7055	37.19	0.195972	2.24068	0.18729	0.117805	401.241	20.9618	20.3124	2.3924	50.728	1.10103	2.17045	1.29137	-109.845	-189.24	-16.8987	85.2572	-0.0409333	0.0459513	3.43857	0	0	1	0	53674	0	0	0	0	#DIV/0!	-1	MPF-43-20171215-10_37_46	1081.1	1283.96	0.157998	0.5	2101.2	18.9165	165.993	0.524175
23	1513334744	1320.4	20171215 10:45:44	1513334736	0.00273223	20.0671	374.716	215.485	21.2992	37.0379	0.219058	2.23863	0.20826	0.131089	401.244	20.617	20.0771	2.35784	50.7666	1.08366	2.1346	1.27417	-120.491	-192.78	-17.1864	70.7858	-0.0408782	0.0458894	3.43491	0	0	1	0	53653.6	0	0	0	0	#DIV/0!	-1	MPF-45-20171215-10_38_46	1075	1288.49	0.165689	0.5	2101.22	20.0671	174.074	0.526376
24	1513334804	1380.4	20171215 10:46:44	1513334796	0.00301795	21.1224	373.289	222.021	21.9445	36.8957	0.244453	2.24001	0.231093	0.145574	401.246	20.4665	19.9425	2.33827	50.2824	1.06973	2.12745	1.26854	-133.092	-183.111	-16.2986	68.7451	-0.0409152	0.0459309	3.43737	0	0	1	0	53709.9	0	0	0	0	#DIV/0!	-1	MPF-47-20171215-10_39_46	1070.87	1290.21	0.170006	0.5	2101.23	21.1224	178.611	0.526852
25	1513334864	1440.4	20171215 10:47:44	1513334856	0.00320383	22.1925	371.95	221.256	21.8692	36.7639	0.258583	2.24134	0.243692	0.153576	401.241	20.627	20.0633	2.35583	50.0074	1.07894	2.15755	1.27689	-141.289	-170.708	-15.2125	74.0317	-0.0409511	0.0459712	3.43976	0	0	1	0	53713.8	0	0	0	0	#DIV/0!	-1	MPF-49-20171215-10_40_46	1064.77	1296.29	0.178601	0.5	2101.21	22.1925	187.639	0.528701
26	1513334924	1500.4	20171215 10:48:44	1513334916	0.00345144	23.1	370.738	225.709	22.308	36.642	0.281369	2.23983	0.26382	0.166375	401.238	20.6108	20.1013	2.36137	50.3557	1.09093	2.16645	1.27044	-152.209	-167.229	-14.9204	66.8792	-0.0409106	0.0459257	3.43706	0	0	1	0	53650.5	0	0	0	0	#DIV/0!	-1	MPF-51-20171215-10_41_46	1059.42	1299.1	0.184498	0.5	2101.19	23.1	193.832	0.528751
27	1513334984	1560.4	20171215 10:49:44	1513334976	0.00367472	23.8939	369.715	229.312	22.6645	36.5414	0.302258	2.24073	0.282112	0.178021	401.242	20.5591	20.0754	2.3576	50.3596	1.09264	2.16968	1.26495	-162.055	-161.297	-14.3852	63.504	-0.0409348	0.0459529	3.43867	0	0	1	0	53676.6	0	0	0	0	#DIV/0!	-1	MPF-53-20171215-10_42_46	1055.55	1302.17	0.189394	0.5	2101.21	23.8939	198.978	0.533287
28	1513335044	1620.4	20171215 10:50:44	1513335036	0.00386898	24.6186	368.732	231.27	22.8573	36.4432	0.319446	2.24209	0.297045	0.187538	401.242	20.5332	20.064	2.35593	50.161	1.09108	2.17516	1.26485	-170.622	-155.146	-13.8303	61.6436	-0.0409712	0.0459938	3.4411	0	0	1	0	53715	0	0	0	0	#DIV/0!	-1	MPF-55-20171215-10_43_46	1051.89	1303.68	0.193138	0.5	2101.21	24.6186	202.911	0.532232
29	1513335104	1680.4	20171215 10:51:44	1513335096	0.00405402	25.2082	367.962	233.913	23.1188	36.3676	0.336962	2.2396	0.312112	0.197153	401.243	20.5174	20.0646	2.35601	50.1855	1.09466	2.18122	1.26136	-178.782	-149.665	-13.3596	59.4356	-0.0409045	0.0459188	3.43665	0	0	1	0	53622.9	0	0	0	0	#DIV/0!	-1	MPF-57-20171215-10_44_46	1048.4	1300.49	0.193843	0.5	2101.21	25.2082	203.653	0.5317
30	1513335164	1740.4	20171215 10:52:44	1513335156	0.00424417	25.6868	367.284	237.071	23.4306	36.2999	0.355189	2.24158	0.327715	0.207117	401.24	20.4934	20.0683	2.35656	50.2533	1.09896	2.18684	1.25759	-187.168	-145.263	-12.9583	55.8507	-0.0409574	0.0459783	3.44017	0	0	1	0	53681.8	0	0	0	0	#DIV/0!	-1	MPF-59-20171215-10_45_46	1044.72	1305.98	0.200049	0.5	2101.2	25.6868	210.172	0.532275
31	1513335224	1800.4	20171215 10:53:44	1513335216	0.00438707	26.1147	366.727	238.556	23.5777	36.2455	0.368066	2.24166	0.338651	0.214108	401.24	20.4813	20.0731	2.35725	50.1552	1.09928	2.19175	1.25798	-193.47	-141.509	-12.6256	53.6352	-0.0409595	0.0459806	3.44031	0	0	1	0	53677.9	0	0	0	0	#DIV/0!	-1	MPF-61-20171215-10_46_46	1041.23	1301.08	0.19972	0.5	2101.2	26.1147	209.826	0.530359
32	1513335284	1860.4	20171215 10:54:44	1513335276	0.00449641	26.2314	366.528	240.829	23.8022	36.2255	0.378146	2.24027	0.34715	0.219547	401.236	20.4695	20.068	2.35652	50.0565	1.09876	2.19504	1.25776	-198.292	-137.915	-12.3137	52.7157	-0.0409224	0.045939	3.43785	0	0	1	0	53626.9	0	0	0	0	#DIV/0!	-1	MPF-63-20171215-10_47_46	1037.8	1301.01	0.202309	0.5	2101.18	26.2314	212.544	0.529335
33	1513335344	1920.4	20171215 10:55:44	1513335336	0.00465542	26.4794	366.168	244.811	24.1949	36.1887	0.397432	2.2403	0.363344	0.229914	401.237	20.4529	20.067	2.35637	50.5569	1.1123	2.20009	1.24407	-205.304	-133.342	-11.9075	50.6834	-0.0409231	0.0459398	3.43789	0	0	1	0	53620.9	0	0	0	0	#DIV/0!	-1	MPF-65-20171215-10_48_46	1034.45	1302.84	0.206001	0.5	2101.18	26.4794	216.423	0.529228
34	1513335404	1980.4	20171215 10:56:44	1513335396	0.00473379	26.7857	365.764	244.213	24.1359	36.1488	0.401776	2.2411	0.366983	0.232245	401.243	20.4696	20.0834	2.35876	50.1464	1.10626	2.20607	1.25249	-208.76	-130.12	-11.6191	50.7438	-0.0409446	0.0459639	3.43932	0	0	1	0	53639.9	0	0	0	0	#DIV/0!	-1	MPF-67-20171215-10_49_46	1030.91	1295.98	0.204532	0.5	2101.21	26.7857	214.882	0.526983
35	1513335464	2040.4	20171215 10:57:44	1513335456	0.00484049	27.0137	365.401	245.732	24.285	36.1116	0.412746	2.24079	0.376114	0.238097	401.24	20.4444	20.0725	2.35718	50.1739	1.10759	2.20749	1.24959	-213.466	-127.539	-11.3902	48.8447	-0.0409362	0.0459545	3.43877	0	0	1	0	53627.4	0	0	0	0	#DIV/0!	-1	MPF-69-20171215-10_50_46	1027.71	1297.63	0.208009	0.5	2101.2	27.0137	218.534	0.528695
36	1513335524	2100.4	20171215 10:58:44	1513335516	0.00492842	27.199	365.171	247.004	24.4116	36.0902	0.421855	2.24071	0.383665	0.24294	401.237	20.4368	20.0698	2.35678	50.1918	1.1095	2.21051	1.24728	-217.343	-124.559	-11.1256	48.2087	-0.0409342	0.0459523	3.43863	0	0	1	0	53621	0	0	0	0	#DIV/0!	-1	MPF-71-20171215-10_51_46	1024.46	1291.78	0.206939	0.5	2101.18	27.199	217.408	0.527396
37	1513335584	2160.4	20171215 10:59:44	1513335576	0.00503035	27.313	364.972	248.393	24.5481	36.0694	0.430491	2.24116	0.390805	0.24752	401.239	20.4287	20.0723	2.35713	50.012	1.10734	2.21415	1.24979	-221.838	-121.694	-10.8691	46.8372	-0.0409461	0.0459656	3.43942	0	0	1	0	53630.9	0	0	0	0	#DIV/0!	-1	MPF-73-20171215-10_52_46	1021.33	1290.76	0.208741	0.5	2101.19	27.313	219.303	0.527968
38	1513335644	2220.4	20171215 11:00:44	1513335636	0.00508615	27.4713	364.8	249.272	24.6343	36.0514	0.437669	2.24036	0.396702	0.251307	401.245	20.4299	20.0801	2.35828	50.229	1.11349	2.21684	1.24479	-224.299	-120.255	-10.7459	45.9455	-0.0409246	0.0459415	3.43799	0	0	1	0	53600.3	0	0	0	0	#DIV/0!	-1	MPF-75-20171215-10_53_46	1017.93	1286.46	0.208738	0.5	2101.23	27.4713	219.302	0.526079
39	1513335704	2280.4	20171215 11:01:44	1513335696	0.005169	27.5991	364.604	250.153	24.7206	36.0309	0.444716	2.24105	0.402496	0.255027	401.239	20.4194	20.0761	2.35769	50.0547	1.11086	2.21929	1.24684	-227.953	-117.664	-10.5119	45.1097	-0.0409432	0.0459623	3.43923	0	0	1	0	53620.4	0	0	0	0	#DIV/0!	-1	MPF-77-20171215-10_54_46	1015.01	1284.86	0.210022	0.5	2101.19	27.5991	220.648	0.527279
40	1.51334e+09	2340.5	20171215 11:02:44	1.51334e+09	0.00523179	27.6693	364.512	251.184	24.8221	36.0214	0.451066	2.24078	0.407689	0.258363	401.237	20.4223	20.0718	2.35706	49.9942	1.11117	2.2226	1.24589	-230.722	-114.238	-10.208	46.0691	-0.040936	0.0459542	3.43875	0	0	1	0	53606.9	0	0	0	0	#DIV/0!	-1	MPF-79-20171215-10_55_46	1011.96	1285.91	0.21304	0.5	2101.18	27.6693	223.818	0.52569
41	1.51334e+09	2400.5	20171215 11:03:44	1.51334e+09	0.00529557	27.7535	364.382	252.026	24.9048	36.0077	0.45712	2.241	0.412634	0.26154	401.244	20.4181	20.0879	2.35941	50.0455	1.1135	2.22498	1.24591	-233.535	-114.119	-10.1982	43.392	-0.040942	0.0459609	3.43915	0	0	1	0	53611.2	0	0	0	0	#DIV/0!	-1	MPF-81-20171215-10_56_46	1008.77	1281.49	0.212816	0.5	2101.22	27.7535	223.587	0.523726
42	1.51334e+09	2460.5	20171215 11:04:44	1.51334e+09	0.00533198	27.8164	364.293	252.624	24.9619	35.9959	0.461502	2.24011	0.416187	0.263825	401.235	20.4102	20.0817	2.35851	50.094	1.11486	2.22553	1.24366	-235.14	-112.853	-10.0889	43.1525	-0.0409179	0.0459339	3.43755	0	0	1	0	53580.1	0	0	0	0	#DIV/0!	-1	MPF-83-20171215-10_57_46	1005.91	1275.05	0.211082	0.5	2101.17	27.8164	221.76	0.521807
43	1.51334e+09	2520.5	20171215 11:05:44	1.51334e+09	0.00537971	27.8868	364.184	253.05	25.0031	35.9839	0.465413	2.23999	0.419365	0.265869	401.242	20.3941	20.0687	2.35662	49.9369	1.11135	2.2255	1.24528	-237.245	-111.307	-9.95055	42.7388	-0.0409148	0.0459305	3.43734	0	0	1	0	53576.2	0	0	0	0	#DIV/0!	-1	MPF-85-20171215-10_58_46	1003.17	1273.99	0.212578	0.5	2101.21	27.8868	223.335	0.523764
44	1.51334e+09	2580.5	20171215 11:06:44	1.51334e+09	0.00534682	27.9718	364.124	252.969	24.995	35.978	0.466583	2.24068	0.420328	0.266487	401.234	20.428	20.0804	2.35832	50.4137	1.12359	2.22874	1.23474	-235.795	-109.932	-9.82631	45.6816	-0.0409333	0.0459513	3.43857	0	0	1	0	53595.2	0	0	0	0	#DIV/0!	-1	MPF-87-20171215-10_59_46	1000.17	1273.98	0.214921	0.5	2101.17	27.9718	225.793	0.522159
45	1.51334e+09	2640.5	20171215 11:07:44	1.51334e+09	0.00544774	28.0018	364.01	253.974	25.0942	35.9664	0.472894	2.24061	0.425445	0.269778	401.233	20.402	20.0856	2.35908	50.0549	1.11613	2.22981	1.24295	-240.245	-109.613	-9.79882	41.5753	-0.0409315	0.0459492	3.43845	0	0	1	0	53591.4	0	0	0	0	#DIV/0!	-1	MPF-89-20171215-11_00_46	997.609	1266.98	0.212609	0.5	2101.16	28.0018	223.362	0.545676
46	1.51334e+09	2700.5	20171215 11:08:44	1.51334e+09	0.00435818	10.1152	385.769	341.296	33.7204	38.1144	0.460024	2.24181	0.415015	0.263069	41.2796	18.5369	18.2773	2.10767	47.2371	1.08691	2.30096	1.02076	-192.196	169.913	15.08	34.0766	-0.0409637	0.0459854	3.44059	0	0	1	0	53539.2	0	0	0	0	#DIV/0!	-1	MPF-91-20171215-11_01_46	802.99	2438.44	0.670695	0.5	210.734	10.1152	70.6692	0.717057
47	1.51334e+09	2760.5	20171215 11:09:44	1.51334e+09	0.00425457	10.9138	384.9	333.344	32.9349	38.0288	0.418807	2.24085	0.381143	0.241322	41.2789	20.4658	19.925	2.33574	48.4548	1.25288	2.58566	1.08286	-187.626	199.453	18.0334	71.139	-0.0409379	0.0459564	3.43888	0	0	1	0	53163.1	0	0	0	0	#DIV/0!	-1	MPF-93-20171215-11_02_46	820.369	2585.71	0.68273	0.5	210.733	10.9138	71.9369	0.727201
48	1.51334e+09	2820.5	20171215 11:10:44	1.51334e+09	0.00423002	11.1601	384.652	330.9	32.6917	38.0023	0.408385	2.24087	0.372489	0.235774	41.277	20.646	20.4251	2.4091	50.0683	1.30827	2.61297	1.10083	-186.544	159.797	14.4974	29.0274	-0.0409385	0.045957	3.43892	0	0	1	0	53132.6	0	0	0	0	#DIV/0!	-1	MPF-95-20171215-11_03_46	812	2618.05	0.689845	0.5	210.722	11.1601	72.6826	0.730891
49	1.51334e+09	2880.5	20171215 11:11:44	1.51334e+09	0.00409778	11.3443	384.488	329.567	32.5608	37.9869	0.403571	2.23994	0.368465	0.233196	41.2805	19.9927	20.0044	2.34725	50.6664	1.26859	2.50381	1.07866	-180.712	126.426	11.4093	-1.59636	-0.0409134	0.0459288	3.43724	0	0	1	0	53227.2	0	0	0	0	#DIV/0!	-1	MPF-97-20171215-11_04_46	800.28	2635.21	0.696313	0.5	210.741	11.3443	73.371	0.734458
50	1.51334e+09	2940.5	20171215 11:12:44	1.51334e+09	0.00400172	11.4183	384.439	327.9	32.3954	37.9811	0.392303	2.24058	0.359054	0.227167	41.2848	19.7111	19.7382	2.30884	49.9785	1.22744	2.45594	1.08139	-176.476	120.703	10.8575	-3.63003	-0.0409306	0.0459482	3.43839	0	0	1	0	53305.6	0	0	0	0	#DIV/0!	-1	MPF-99-20171215-11_05_46	790.592	2640.22	0.700558	0.5	210.764	11.4183	73.8262	0.73584
51	1.51334e+09	3000.5	20171215 11:13:44	1.51334e+09	0.00385953	11.3718	384.556	325.886	32.1959	37.9922	0.373789	2.24005	0.343471	0.217193	41.2757	19.782	19.7532	2.31098	49.631	1.22068	2.45951	1.0903	-170.205	121.717	10.9535	3.74105	-0.0409163	0.0459322	3.43744	0	0	1	0	53283.4	0	0	0	0	#DIV/0!	-1	MPF-101-20171215-11_06_46	785.345	2646.78	0.703283	0.5	210.716	11.3718	74.0966	0.738324
52	1.51334e+09	3060.5	20171215 11:14:44	1.51334e+09	0.00379414	11.2588	384.738	325.138	32.1219	38.0101	0.363262	2.24115	0.334572	0.2115	41.2753	19.9682	19.9133	2.33405	49.6663	1.23392	2.48442	1.10013	-167.322	122.209	11.0106	7.1732	-0.0409459	0.0459654	3.43941	0	0	1	0	53290.7	0	0	0	0	#DIV/0!	-1	MPF-103-20171215-11_07_46	782.966	2655.58	0.705162	0.5	210.714	11.2588	74.2937	0.737541
53	1.51334e+09	3120.5	20171215 11:15:44	1.51334e+09	0.00375007	11.1754	384.846	324.638	32.072	38.0201	0.356292	2.2403	0.328639	0.207709	41.2842	20.0741	20.0309	2.3511	49.8035	1.2443	2.49841	1.10681	-165.378	119.003	10.7372	5.64621	-0.0409232	0.0459399	3.4379	0	0	1	0	53245.8	0	0	0	0	#DIV/0!	-1	MPF-105-20171215-11_08_46	782.459	2666.47	0.706556	0.5	210.76	11.1754	74.4569	0.738643
54	1.51334e+09	3180.5	20171215 11:16:44	1.51334e+09	0.00375309	11.3254	384.659	323.927	31.9998	37.9994	0.357506	2.24121	0.329682	0.208375	41.2753	20.0179	20.0433	2.35292	50.1556	1.24883	2.48991	1.10409	-165.511	110.846	9.99502	-3.39474	-0.0409475	0.0459672	3.43952	0	0	1	0	53286	0	0	0	0	#DIV/0!	-1	MPF-107-20171215-11_09_46	783.105	2677.36	0.707509	0.5	210.715	11.3254	74.5415	0.740192
55	1.51334e+09	3240.5	20171215 11:17:44	1.51334e+09	0.00370435	11.3187	384.709	323.994	32.0064	38.0042	0.356914	2.23963	0.32916	0.208043	41.2748	19.8786	19.9454	2.33869	50.5665	1.24712	2.4663	1.09157	-163.362	103.893	9.36252	-8.83186	-0.0409052	0.0459196	3.4367	0	0	1	0	53261.2	0	0	0	0	#DIV/0!	-1	MPF-109-20171215-11_10_46	784.542	2690.35	0.708387	0.5	210.713	11.3187	74.6331	0.740532
56	1.51334e+09	3300.5	20171215 11:18:44	1.51334e+09	0.00364578	11.3507	384.697	322.232	31.8316	38.0023	0.34644	2.24048	0.320238	0.202342	41.2808	19.8387	19.8933	2.33115	49.9249	1.22677	2.45724	1.10437	-160.779	103	9.27328	-7.22444	-0.0409279	0.0459452	3.43821	0	0	1	0	53300.4	0	0	0	0	#DIV/0!	-1	MPF-111-20171215-11_11_46	786.147	2703.23	0.709182	0.5	210.745	11.3507	74.7283	0.742116
57	1.51334e+09	3360.5	20171215 11:19:44	1.51334e+09	0.00354316	11.3713	384.699	320.026	31.6136	38.0023	0.333267	2.24043	0.308947	0.195132	41.2792	19.8954	19.9225	2.33538	49.6976	1.22287	2.46062	1.11251	-156.253	102.167	9.20089	-3.60644	-0.0409265	0.0459436	3.43812	0	0	1	0	53294.6	0	0	0	0	#DIV/0!	-1	MPF-113-20171215-11_12_46	787.543	2717.83	0.710231	0.5	210.736	11.3713	74.8357	0.743111
58	1.51334e+09	3420.5	20171215 11:20:44	1.51334e+09	0.00344296	11.3055	384.828	318.62	31.473	38.0129	0.322208	2.23993	0.299412	0.18905	41.2785	19.9672	19.9876	2.34481	49.8491	1.2295	2.46644	1.11531	-151.834	98.9174	8.91492	-2.72368	-0.0409132	0.0459287	3.43724	0	0	1	0	53270.9	0	0	0	0	#DIV/0!	-1	MPF-115-20171215-11_13_46	788.797	2724.66	0.710497	0.5	210.732	11.3055	74.8624	0.743608
59	1.51334e+09	3480.5	20171215 11:21:44	1.51334e+09	0.00337081	11.2394	384.949	317.722	31.3844	38.0249	0.314509	2.24042	0.292755	0.184804	41.2819	19.9614	19.9954	2.34594	49.9283	1.22917	2.46187	1.11677	-148.653	94.3581	8.50118	-4.51158	-0.0409264	0.0459434	3.43811	0	0	1	0	53292.8	0	0	0	0	#DIV/0!	-1	MPF-117-20171215-11_14_46	790.177	2737.47	0.711348	0.5	210.75	11.2394	74.9584	0.74464
60	1.51334e+09	3540.5	20171215 11:22:44	1.51334e+09	0.0032746	11.2905	384.921	315.413	31.1556	38.0213	0.303902	2.24046	0.283542	0.178932	41.2826	19.9432	19.9698	2.34223	49.7931	1.22204	2.45424	1.12019	-144.41	91.3593	8.22769	-3.54027	-0.0409273	0.0459445	3.43817	0	0	1	0	53303	0	0	0	0	#DIV/0!	-1	MPF-119-20171215-11_15_46	791.745	2743.61	0.711422	0.5	210.755	11.2905	74.968	0.744184
61	1.51334e+09	3600.5	20171215 11:23:44	1.51334e+09	0.00320154	11.2532	385.015	314.428	31.0573	38.0296	0.297338	2.24005	0.277815	0.175284	41.2805	19.9308	19.9507	2.33945	49.8916	1.2217	2.44871	1.11775	-141.188	89.2316	8.03524	-2.64043	-0.0409163	0.0459321	3.43744	0	0	1	0	53295.9	0	0	0	0	#DIV/0!	-1	MPF-121-20171215-11_16_46	793.164	2757.66	0.712378	0.5	210.744	11.2532	75.0647	0.74598
62	1.51334e+09	3660.5	20171215 11:24:44	1.51334e+09	0.00311821	11.2149	385.117	312.943	30.9079	38.0362	0.288687	2.24018	0.270247	0.170465	41.2771	19.9382	19.9527	2.33975	49.9141	1.22071	2.44561	1.11905	-137.513	86.5058	7.7886	-1.94137	-0.0409199	0.0459361	3.43768	0	0	1	0	53303.9	0	0	0	0	#DIV/0!	-1	MPF-123-20171215-11_17_46	794.589	2764.83	0.712608	0.5	210.728	11.2149	75.0834	0.745619
63	1.51334e+09	3720.5	20171215 11:25:44	1.51334e+09	0.00303527	11.2304	385.108	310.836	30.6984	38.0335	0.279674	2.24006	0.262331	0.165428	41.2807	19.9495	19.9467	2.33888	49.8028	1.21675	2.44313	1.12213	-133.855	85.2454	7.67462	0.345495	-0.0409168	0.0459326	3.43747	0	0	1	0	53302.9	0	0	0	0	#DIV/0!	-1	MPF-125-20171215-11_18_46	795.965	2774.39	0.713103	0.5	210.746	11.2304	75.1418	0.747015
64	1.51334e+09	3780.5	20171215 11:26:44	1.51334e+09	0.002977	11.1538	385.231	310.015	30.6147	38.0424	0.273646	2.24008	0.257019	0.162049	41.2767	19.9635	19.9565	2.3403	49.8329	1.21707	2.44231	1.12322	-131.286	83.3979	7.5084	0.8972	-0.0409172	0.0459331	3.4375	0	0	1	0	53304.2	0	0	0	0	#DIV/0!	-1	MPF-127-20171215-11_19_46	797.218	2774.6	0.712673	0.5	210.726	11.1538	75.0892	0.746003
65	1.51334e+09	3840.5	20171215 11:27:44	1.51334e+09	0.0029419	11.1899	385.214	309.061	30.5197	38.0399	0.27062	2.23969	0.254345	0.160348	41.2763	19.9685	19.959	2.34066	49.9343	1.21905	2.4413	1.12161	-129.738	82.2768	7.4086	1.22406	-0.0409067	0.0459214	3.4368	0	0	1	0	53292.3	0	0	0	0	#DIV/0!	-1	MPF-129-20171215-11_20_46	798.369	2779.07	0.712721	0.5	210.724	11.1899	75.0937	0.747765
66	1.51334e+09	3900.5	20171215 11:28:44	1.51334e+09	0.00289797	11.1354	385.296	308.808	30.4932	38.0459	0.267739	2.24075	0.251805	0.158733	41.2792	19.9776	19.9649	2.34152	50.2216	1.22561	2.44041	1.1159	-127.8	80.8873	7.28002	1.64625	-0.0409353	0.0459535	3.4387	0	0	1	0	53329	0	0	0	0	#DIV/0!	-1	MPF-131-20171215-11_21_46	799.587	2784.62	0.712856	0.5	210.739	11.1354	75.1133	0.747944
67	1.51334e+09	3960.5	20171215 11:29:44	1.51334e+09	0.00284381	11.2221	385.229	306.417	30.256	38.0381	0.260882	2.23976	0.245723	0.154867	41.2779	19.974	19.9524	2.33971	49.9562	1.21753	2.4372	1.12218	-125.412	79.774	7.18177	2.82137	-0.0409086	0.0459235	3.43693	0	0	1	0	53299.4	0	0	0	0	#DIV/0!	-1	MPF-133-20171215-11_22_46	800.803	2785.38	0.712498	0.5	210.733	11.2221	75.0732	0.746448
68	1.51334e+09	4020.5	20171215 11:30:44	1.51334e+09	0.00281352	11.2175	385.241	305.452	30.1602	38.0386	0.25716	2.23945	0.242416	0.152766	41.2786	19.9749	19.9512	2.33953	49.8463	1.21417	2.43582	1.12536	-124.076	78.8027	7.09492	3.10011	-0.0409004	0.0459143	3.43638	0	0	1	0	53290.9	0	0	0	0	#DIV/0!	-1	MPF-135-20171215-11_23_46	801.929	2799.09	0.713504	0.5	210.736	11.2175	75.1805	0.748854
69	1.51334e+09	4080.9	20171215 11:31:44	1.51334e+09	0.00277342	11.2003	385.283	304.556	30.0705	38.0411	0.253317	2.23919	0.238996	0.150593	41.2772	19.9929	19.9628	2.34121	49.9106	1.21607	2.43651	1.12513	-122.308	77.9501	7.01954	3.93902	-0.0408934	0.0459065	3.43592	0	0	1	0	53281.2	0	0	0	0	#DIV/0!	-1	MPF-137-20171215-11_24_47	802.8	2798.45	0.713127	0.5	210.728	11.2003	75.138	0.748211
70	1.51334e+09	4140.9	20171215 11:32:44	1.51334e+09	0.00273231	11.1615	385.335	303.757	29.9899	38.0442	0.249367	2.23964	0.235479	0.148359	41.2751	19.9936	19.9586	2.34061	49.9335	1.21565	2.43454	1.12496	-120.495	76.8847	6.92162	4.58651	-0.0409054	0.0459199	3.43671	0	0	1	0	53298.4	0	0	0	0	#DIV/0!	-1	MPF-139-20171215-11_25_47	803.841	2800.11	0.712925	0.5	210.718	11.1615	75.1132	0.747124
71	1.51334e+09	4200.9	20171215 11:33:44	1.51334e+09	0.00270285	11.1604	385.349	303.103	29.9248	38.0448	0.246986	2.23895	0.233351	0.147008	41.2725	20.0009	19.9547	2.34004	49.9998	1.21709	2.43419	1.12295	-119.196	77.051	6.93851	6.06631	-0.0408868	0.045899	3.43548	0	0	1	0	53275.6	0	0	0	0	#DIV/0!	-1	MPF-141-20171215-11_26_47	804.709	2805.08	0.713124	0.5	210.705	11.1604	75.1293	0.746374
72	1.51334e+09	4260.9	20171215 11:34:44	1.51334e+09	0.00266226	11.1988	385.311	301.374	29.7535	38.0403	0.242224	2.23979	0.229099	0.144308	41.2791	20.0078	19.9642	2.34142	49.9282	1.21482	2.43314	1.12659	-117.406	75.0853	6.75904	5.71762	-0.0409095	0.0459245	3.43699	0	0	1	0	53305.1	0	0	0	0	#DIV/0!	-1	MPF-143-20171215-11_27_47	805.693	2803.43	0.712605	0.5	210.738	11.1988	75.0865	0.747466
73	1.51334e+09	4320.9	20171215 11:35:44	1.51334e+09	0.00262898	11.1811	385.356	300.677	29.6827	38.0422	0.239375	2.23992	0.226549	0.14269	41.2794	20.0124	19.9687	2.34206	50.0431	1.21713	2.43216	1.12494	-115.938	73.7616	6.63943	5.74245	-0.0409129	0.0459283	3.43721	0	0	1	0	53310.4	0	0	0	0	#DIV/0!	-1	MPF-145-20171215-11_28_47	806.575	2804.71	0.712421	0.5	210.74	11.1811	75.0678	0.747838
74	1.51334e+09	4380.9	20171215 11:36:44	1.51334e+09	0.00259664	11.1648	385.393	299.634	29.5786	38.0444	0.235633	2.23904	0.223189	0.140558	41.2784	20.0116	19.9623	2.34113	49.922	1.21332	2.43044	1.12781	-114.512	73.123	6.58392	6.47328	-0.0408894	0.0459019	3.43565	0	0	1	0	53283	0	0	0	0	#DIV/0!	-1	MPF-147-20171215-11_29_47	807.094	2805.73	0.712341	0.5	210.736	11.1648	75.0579	0.747652
75	1.51334e+09	4440.9	20171215 11:37:44	1.51334e+09	0.00254219	11.0956	385.482	298.136	29.4292	38.0512	0.229355	2.2389	0.217547	0.136979	41.2776	20.0296	19.9698	2.34222	49.7641	1.20947	2.43041	1.13275	-112.111	72.1885	6.50044	7.8557	-0.0408855	0.0458976	3.43539	0	0	1	0	53278.1	0	0	0	0	#DIV/0!	-1	MPF-149-20171215-11_30_47	807.423	2803.61	0.712006	0.5	210.731	11.0956	75.021	0.747197
[truncated: 96 more columns]

## Sheet: ND Beet 2
Sys	Sys	Sys	Sys	GasEx	GasEx	GasEx	GasEx	GasEx	GasEx	GasEx	GasEx	GasEx	GasEx	GasEx	GasEx	GasEx	GasEx	GasEx	GasEx	GasEx	GasEx	GasEx	GasEx	GasEx	GasEx	GasEx	GasEx	GasEx	GasEx	Leak	Leak	Leak	Leak	Leak	FLR	FLR	FLR	FLR	FLR	FLR	FLR	FLR	FLR	FLR	FLR	FLR	FLR	FLR	FLR
obs	time	elapsed	date	TIME	E	A	Ca	Ci	Pci	Pca	gsw	gbw	gtw	gtc	Rabs	TleafEB	TleafCnd	SVPleaf	RHcham	VPcham	SVPcham	VPDleaf	LatHFlux	SenHFlux	NetTherm	EBSum	blfa_1	blfa_2	blfa_3	Leak	LeakPct	CorrFact	CorrFactPct	Fan	DarkAdaptedID	Fo	Fm	Fv	Fv/Fm	Adark	LightAdaptedID	Fs	Fm'	PhiPS2	PS2/1	Qabs_fs	Afs	ETR	Fv'/Fm'
	s	s		s	mol m⁻² s⁻¹	µmol m⁻² s⁻¹	µmol mol⁻¹	µmol mol⁻¹	Pa	Pa	mol m⁻² s⁻¹	mol m⁻² s⁻¹	mol m⁻² s⁻¹	mol m⁻² s⁻¹	W m⁻²	°C	°C	kPa	%	kPa	kPa	kPa	W m⁻²	W m⁻²	W m⁻²	W m⁻²				µmol s⁻¹	%		%	µmol s⁻¹						µmol m⁻² s⁻¹						µmol m⁻² s⁻¹	µmol m⁻² s⁻¹	µmol m⁻² s⁻¹
76	1.51334e+09	4600.9	20171215 11:40:24	1.51334e+09	0.000101785	0.156223	399.746	362.892	35.8175	39.4549	0.00848211	2.23954	0.00846508	0.0052922	41.2764	20.9233	20.1391	2.3669	49.2082	1.20158	2.44182	1.16533	-4.48872	60.9382	5.49267	103.219	-0.0409029	0.0459171	3.43655	114	23	1.0043	0.42972	53285.8	0	0	0	0	#DIV/0!	-1	MPF-151-20171215-11_33_27	1131.32	1739.25	0.349537	0.5	210.721	0.156223	36.8274	0.587742
77	1.51334e+09	4660.9	20171215 11:41:24	1.51334e+09	0.000234225	1.07734	398.668	305.365	30.1369	39.3452	0.0199692	2.23942	0.0198751	0.0124303	41.2754	20.7287	20.122	2.36439	50.5295	1.22247	2.41931	1.14193	-10.3293	44.8706	4.04117	79.8578	-0.0408996	0.0459134	3.43633	103	21	1.00388	0.387927	53308.8	0	0	0	0	#DIV/0!	-1	MPF-153-20171215-11_34_27	867.043	1645.91	0.473213	0.5	210.716	1.07734	49.8569	0.608666
78	1.51334e+09	4720.9	20171215 11:42:24	1.51334e+09	0.000273441	1.25506	398.436	306.61	30.2589	39.321	0.0236614	2.23845	0.0235293	0.0147176	41.2776	20.4335	19.8607	2.32644	50.4749	1.20004	2.3775	1.1264	-12.0588	42.3219	3.8027	75.3434	-0.0408736	0.0458842	3.4346	96	19	1.00361	0.361341	53327.4	0	0	0	0	#DIV/0!	-1	MPF-155-20171215-11_35_27	825.786	1679.95	0.508446	0.5	210.728	1.25506	53.5718	0.623584
79	1.51334e+09	4780.9	20171215 11:43:24	1.51334e+09	0.000258422	1.29966	398.442	298.315	29.4394	39.3205	0.0223076	2.2384	0.0221901	0.0138793	41.2802	20.4285	19.8255	2.32138	50.1917	1.19257	2.37603	1.12881	-11.3964	45.3484	4.07378	79.306	-0.0408723	0.0458827	3.43451	92	18	1.00346	0.346232	53327.6	0	0	0	0	#DIV/0!	-1	MPF-157-20171215-11_36_27	803.641	1726.63	0.534561	0.5	210.742	1.29966	56.3273	0.635579
80	1.51334e+09	4840.9	20171215 11:44:24	1.51334e+09	0.000243288	1.30084	398.353	291.009	28.7175	39.3105	0.0207264	2.23819	0.020625	0.0128997	41.28	20.5729	19.9356	2.33727	49.8236	1.19406	2.39657	1.14321	-10.729	48.8752	4.39664	83.8229	-0.0408665	0.0458762	3.43412	89	18	1.00335	0.33511	53294.9	0	0	0	0	#DIV/0!	-1	MPF-159-20171215-11_37_27	788.872	1777.45	0.556178	0.5	210.74	1.30084	58.6046	0.645312
81	1.51334e+09	4900.9	20171215 11:45:24	1.51334e+09	0.000219448	1.36	398.307	274.212	27.0595	39.3053	0.018556	2.23879	0.0184747	0.011554	41.2792	20.6769	20.0252	2.35028	49.7417	1.19919	2.41084	1.15108	-9.67766	49.68	4.47207	85.7535	-0.0408827	0.0458944	3.4352	86	17	1.00324	0.32376	53297.7	0	0	0	0	#DIV/0!	-1	MPF-161-20171215-11_38_27	780.321	1833.71	0.574458	0.5	210.736	1.36	60.5295	0.657776
82	1.51334e+09	4960.9	20171215 11:46:24	1.51334e+09	0.000221158	1.3597	398.276	276.029	27.2383	39.3015	0.0188439	2.23909	0.0187601	0.0117326	41.2766	20.6314	20.0134	2.34856	50.1717	1.20622	2.40417	1.14235	-9.75306	45.6886	4.11104	81.3232	-0.0408907	0.0459034	3.43574	84	17	1.00316	0.316099	53315.9	0	0	0	0	#DIV/0!	-1	MPF-163-20171215-11_39_27	776.533	1890.17	0.589173	0.5	210.723	1.3597	62.076	0.667681
83	1.51334e+09	5020.9	20171215 11:47:24	1.51334e+09	0.000233937	1.36201	398.264	282.759	27.9014	39.299	0.0200515	2.23891	0.0199566	0.0124814	41.2813	20.5408	19.9457	2.33874	50.2974	1.20279	2.39137	1.13595	-10.3166	43.4157	3.90376	78.2842	-0.0408858	0.0458979	3.43541	83	17	1.00312	0.312268	53325.4	0	0	0	0	#DIV/0!	-1	MPF-165-20171215-11_40_27	775.266	1943.51	0.6011	0.5	210.747	1.36201	63.3401	0.673591
84	1.51334e+09	5080.9	20171215 11:48:24	1.51334e+09	0.000229156	1.39735	398.206	277.519	27.3843	39.2931	0.0196296	2.23888	0.0195386	0.0122198	41.2823	20.5253	19.9271	2.33605	50.2117	1.19948	2.38885	1.13656	-10.1058	43.6047	3.92009	78.7013	-0.0408849	0.0458969	3.43535	81	16	1.00305	0.30471	53327.3	0	0	0	0	#DIV/0!	-1	MPF-167-20171215-11_41_27	775.842	1998.18	0.611726	0.5	210.751	1.39735	64.4608	0.682041
85	1.51334e+09	5140.9	20171215 11:49:24	1.51334e+09	0.00023345	1.55725	398.053	266.482	26.295	39.2776	0.0199613	2.23843	0.0198672	0.0124254	41.2749	20.5543	19.9456	2.33872	50.1407	1.20004	2.39335	1.13868	-10.2951	45.0402	4.05097	80.071	-0.040873	0.0458835	3.43456	80	16	1.00301	0.301053	53306.9	0	0	0	0	#DIV/0!	-1	MPF-169-20171215-11_42_27	777.504	2060.07	0.622584	0.5	210.712	1.55725	65.593	0.68804
86	1.51334e+09	5200.9	20171215 11:50:24	1.51334e+09	0.000236955	1.65322	397.923	260.197	25.6737	39.2633	0.0201941	2.23872	0.0200979	0.0125698	41.2769	20.5814	19.9741	2.34286	50.0686	1.20041	2.39753	1.14244	-10.4497	45.0185	4.04966	79.8953	-0.0408808	0.0458923	3.43508	78	16	1.00293	0.293479	53311.5	0	0	0	0	#DIV/0!	-1	MPF-171-20171215-11_43_27	780.384	2129.64	0.63356	0.5	210.722	1.65322	66.7525	0.697226
87	1.51334e+09	5260.9	20171215 11:51:24	1.51334e+09	0.00026278	1.92194	397.565	253.495	25.0112	39.2259	0.0223959	2.23848	0.0222776	0.0139341	41.2782	20.591	19.9966	2.34612	50.1293	1.20322	2.40023	1.1429	-11.5886	44.5005	4.00434	78.1944	-0.0408743	0.0458849	3.43464	77	15	1.0029	0.289769	53299.8	0	0	0	0	#DIV/0!	-1	MPF-173-20171215-11_44_27	784.255	2202.4	0.643909	0.5	210.729	1.92194	67.8451	0.704867
88	1.51334e+09	5320.9	20171215 11:52:24	1.51334e+09	0.000273635	2.16596	397.269	242.564	23.9316	39.195	0.0234172	2.2377	0.0232878	0.0145664	41.2795	20.5651	19.9836	2.34423	50.3062	1.2058	2.39692	1.13843	-12.0673	43.3569	3.90208	76.4712	-0.0408535	0.0458616	3.43326	77	15	1.0029	0.289889	53277.8	0	0	0	0	#DIV/0!	-1	MPF-175-20171215-11_45_27	788.975	2286.58	0.654954	0.5	210.736	2.16596	69.0112	0.712785
89	1.51334e+09	5380.9	20171215 11:53:24	1.51334e+09	0.000314005	2.4949	396.85	241.691	23.8449	39.1526	0.0269076	2.23771	0.0267368	0.0167258	41.2801	20.5341	19.9625	2.34117	50.2564	1.20331	2.39433	1.13786	-13.8476	43.7937	3.9406	75.1667	-0.0408537	0.0458618	3.43327	75	15	1.00282	0.28232	53281.2	0	0	0	0	#DIV/0!	-1	MPF-177-20171215-11_46_27	794.385	2375.93	0.665653	0.5	210.738	2.4949	70.1393	0.723073
90	1.51334e+09	5440.9	20171215 11:54:24	1.51334e+09	0.000336054	2.85962	396.423	230.991	22.7883	39.1089	0.0288449	2.2386	0.0286488	0.017923	41.2775	20.5301	19.9573	2.34042	50.2736	1.20398	2.39486	1.13644	-14.82	44.8614	4.03504	75.354	-0.0408775	0.0458885	3.43486	75	15	1.00282	0.282166	53310.2	0	0	0	0	#DIV/0!	-1	MPF-179-20171215-11_47_27	800.508	2504.33	0.680351	0.5	210.725	2.85962	71.6835	0.634856
91	1.51334e+09	5500.9	20171215 11:55:24	1.51334e+09	0.000506917	3.8227	395.169	204.924	20.2152	38.9824	0.0336573	2.23927	0.0333908	0.020893	401.235	23.6431	22.2406	2.6927	49.7876	1.22484	2.46013	1.46786	-22.355	-178.133	-16.2413	184.505	-0.0408954	0.0459087	3.43605	74	15	1.00279	0.278691	53253.3	0	0	0	0	#DIV/0!	-1	MPF-181-20171215-11_48_27	1222.1	1348.46	0.0937089	0.5	2101.17	3.8227	98.4492	0.491909
92	1.51334e+09	5560.9	20171215 11:56:24	1.51334e+09	0.000452324	4.79101	394.101	141.477	13.9558	38.8754	0.0313091	2.23852	0.0310782	0.0194445	401.237	22.7493	21.6773	2.60174	51.3431	1.19367	2.32489	1.40807	-19.9475	-220.546	-19.964	140.779	-0.0408754	0.0458862	3.43472	73	15	1.00274	0.274186	53394.6	0	0	0	0	#DIV/0!	-1	MPF-183-20171215-11_49_27	1150.54	1281.14	0.101939	0.5	2101.18	4.79101	107.096	0.492749
93	1.51334e+09	5620.9	20171215 11:57:24	1.51334e+09	0.000812301	5.85866	392.666	231.448	22.8297	38.732	0.0614163	2.23861	0.0605347	0.0379124	401.238	21.3656	20.527	2.4243	52.3367	1.1245	2.14859	1.2998	-35.8225	-234.491	-20.9647	109.959	-0.0408779	0.045889	3.43488	72	14	1.00269	0.269232	53629.4	0	0	0	0	#DIV/0!	-1	MPF-185-20171215-11_50_27	1135.2	1269.2	0.105579	0.5	2101.18	5.85866	110.92	0.498944
94	1.51334e+09	5680.9	20171215 11:58:24	1.51334e+09	0.00115593	7.00147	391.101	261.193	25.7631	38.5767	0.0925839	2.23908	0.090596	0.0567976	401.246	20.4152	19.6646	2.29832	52.0564	1.06123	2.03862	1.23708	-50.9764	-231.415	-20.5057	98.3491	-0.0408904	0.0459031	3.43572	70	14	1.00261	0.260905	53799.5	0	0	0	0	#DIV/0!	-1	MPF-187-20171215-11_51_27	1128.03	1257.28	0.102798	0.5	2101.23	7.00147	108.001	0.502307
95	1.51334e+09	5740.9	20171215 11:59:24	1.51334e+09	0.0010739	8.46892	389.367	217.201	21.4246	38.407	0.0831102	2.23938	0.0815048	0.0510822	401.241	20.7719	19.7443	2.30971	49.5841	1.03206	2.08144	1.27765	-47.3588	-201.185	-17.8622	134.834	-0.0408984	0.0459121	3.43625	69	14	1.00257	0.257412	53748.6	0	0	0	0	#DIV/0!	-1	MPF-189-20171215-11_52_27	1117.49	1257.94	0.111654	0.5	2101.2	8.46892	117.303	0.503871
96	1.51334e+09	5800.9	20171215 12:00:24	1.51334e+09	0.00111708	10.0465	387.453	187.409	18.4853	38.2169	0.0843435	2.237	0.0826889	0.0518266	401.241	21.3249	20.1977	2.3755	49.4387	1.06622	2.15666	1.30928	-49.2634	-187.388	-16.7423	147.848	-0.0408346	0.0458404	3.432	69	14	1.00258	0.258302	53563.9	0	0	0	0	#DIV/0!	-1	MPF-191-20171215-11_53_27	1104.25	1252.78	0.118559	0.5	2101.2	10.0465	124.558	0.505468
97	1.51334e+09	5861	20171215 12:01:24	1.51334e+09	0.00139609	11.8527	385.191	198.969	19.6248	37.9923	0.107645	2.23653	0.104964	0.0658381	401.241	21.2632	20.2331	2.38071	50.5305	1.09193	2.16093	1.28878	-61.5675	-187.804	-16.7888	135.081	-0.040822	0.0458263	3.43116	69	14	1.00258	0.258407	53542.1	0	0	0	0	#DIV/0!	-1	MPF-193-20171215-11_54_27	1093.75	1258.63	0.130997	0.5	2101.2	11.8527	137.626	0.511691
98	1.51334e+09	5921	20171215 12:02:24	1.51334e+09	0.00172149	13.779	382.744	209.256	20.6399	37.7517	0.1354	2.23714	0.131189	0.0823606	401.242	20.9728	20.037	2.35199	50.557	1.0802	2.1366	1.27179	-75.9179	-186.012	-16.5919	122.72	-0.0408384	0.0458447	3.43225	68	14	1.00254	0.254396	53596	0	0	0	0	#DIV/0!	-1	MPF-195-20171215-11_55_27	1085.63	1258.96	0.137675	0.5	2101.21	13.779	144.642	0.513217
99	1.51334e+09	5981	20171215 12:03:24	1.51334e+09	0.00206933	15.8323	380.094	213.958	21.1024	37.4883	0.163662	2.23503	0.157545	0.0989968	401.242	20.9281	20.0227	2.34992	50.1835	1.07695	2.14602	1.27297	-91.2577	-175.657	-15.6876	118.64	-0.0407818	0.0457812	3.42849	68	14	1.00255	0.254797	53511.8	0	0	0	0	#DIV/0!	-1	MPF-197-20171215-11_56_27	1077.07	1253.62	0.140832	0.5	2101.2	15.8323	147.959	0.513585
100	1.51334e+09	6041	20171215 12:04:24	1.51334e+09	0.00245841	17.7509	377.558	221.269	21.8227	37.2368	0.196814	2.23844	0.188051	0.118288	401.241	20.8575	20.0394	2.35235	50.3806	1.08548	2.15457	1.26687	-108.416	-170.277	-15.1901	107.358	-0.0408733	0.0458838	3.43457	67	13	1.00251	0.250556	53615.1	0	0	0	0	#DIV/0!	-1	MPF-199-20171215-11_57_27	1069.05	1261.34	0.152447	0.5	2101.2	17.7509	160.161	0.517006
101	1.51334e+09	6101	20171215 12:05:24	1.51334e+09	0.002845	19.594	375.239	226.23	22.3124	37.0086	0.229818	2.23705	0.217955	0.137238	401.24	20.7969	20.0514	2.35409	50.3369	1.08917	2.16377	1.26492	-125.465	-163.399	-14.5916	97.7857	-0.0408359	0.0458419	3.43209	67	13	1.00251	0.250835	53555.7	0	0	0	0	#DIV/0!	-1	MPF-201-20171215-11_58_27	1062.34	1268.38	0.162443	0.5	2101.2	19.594	170.662	0.519765
102	1.51334e+09	6161	20171215 12:06:24	1.51334e+09	0.0032402	21.1704	373.219	232.134	22.8935	36.8076	0.26469	2.23752	0.249085	0.157005	401.238	20.7237	20.065	2.35608	50.4447	1.09561	2.1719	1.26047	-142.893	-157.835	-14.0971	86.4125	-0.0408485	0.045856	3.43293	66	13	1.00247	0.24706	53560.4	0	0	0	0	#DIV/0!	-1	MPF-203-20171215-11_59_27	1056.77	1274.38	0.170754	0.5	2101.18	21.1704	179.393	0.521838
103	1.51334e+09	6221	20171215 12:07:24	1.51334e+09	0.00358738	22.423	371.539	236.629	23.3371	36.6422	0.295575	2.23787	0.276258	0.174294	401.245	20.6472	20.067	2.35637	50.4326	1.09812	2.17739	1.25825	-158.204	-153.232	-13.6868	76.1228	-0.040858	0.0458666	3.43356	66	13	1.00247	0.247039	53564.9	0	0	0	0	#DIV/0!	-1	MPF-205-20171215-12_00_27	1052.25	1272.78	0.173267	0.5	2101.22	22.423	182.036	0.519854
104	1.51334e+09	6281	20171215 12:08:24	1.51334e+09	0.00387928	23.537	370.083	239.119	23.5824	36.4983	0.321674	2.23751	0.298928	0.188743	401.25	20.5793	20.0651	2.35609	50.3636	1.09866	2.18145	1.25743	-171.076	-149.377	-13.3466	67.4493	-0.0408482	0.0458557	3.43291	65	13	1.00243	0.243368	53547.1	0	0	0	0	#DIV/0!	-1	MPF-207-20171215-12_01_27	1048.24	1273.7	0.177012	0.5	2101.25	23.537	185.972	0.520798
105	1.51334e+09	6341	20171215 12:09:24	1.51334e+09	0.00408222	24.221	369.19	240.815	23.7489	36.409	0.339207	2.23777	0.314019	0.198372	401.245	20.5566	20.0624	2.35569	50.1026	1.09609	2.18769	1.2596	-180.026	-143.549	-12.8271	64.843	-0.0408553	0.0458637	3.43338	65	13	1.00243	0.243365	53547.6	0	0	0	0	#DIV/0!	-1	MPF-209-20171215-12_02_27	1044.39	1278.66	0.183219	0.5	2101.22	24.221	192.492	0.52189
106	1.51334e+09	6401	20171215 12:10:24	1.51334e+09	0.00423078	24.7798	368.544	242.964	23.961	36.3456	0.356144	2.23947	0.328503	0.207623	401.237	20.5495	20.0928	2.36013	50.7071	1.11237	2.19372	1.24776	-186.577	-142.012	-12.685	59.9627	-0.0409008	0.0459148	3.43641	64	13	1.00239	0.239392	53596.7	0	0	0	0	#DIV/0!	-1	MPF-211-20171215-12_03_27	1040.11	1277.41	0.185763	0.5	2101.18	24.7798	195.161	0.520639
107	1.51334e+09	6461	20171215 12:11:24	1.51334e+09	0.00429652	25.2409	367.901	240.58	23.7237	36.2789	0.357791	2.23848	0.329894	0.208513	401.237	20.5385	20.0964	2.36066	50.06	1.09889	2.19515	1.26177	-189.477	-141.131	-12.6128	58.0169	-0.0408744	0.0458851	3.43465	64	13	1.0024	0.239551	53561.3	0	0	0	0	#DIV/0!	-1	MPF-213-20171215-12_04_27	1036.22	1277.4	0.188807	0.5	2101.18	25.2409	198.359	0.520401
108	1.51334e+09	6521	20171215 12:12:24	1.51334e+09	0.00431401	25.4508	367.63	240.144	23.6778	36.2477	0.360406	2.23645	0.332092	0.20992	401.237	20.5193	20.0807	2.35837	50.1563	1.1	2.19314	1.25837	-190.248	-140.876	-12.5995	57.5137	-0.0408201	0.0458241	3.43103	63	13	1.00236	0.23609	53495.5	0	0	0	0	#DIV/0!	-1	MPF-215-20171215-12_05_27	1032.44	1275.04	0.190269	0.5	2101.18	25.4508	199.895	0.519278
109	1.51334e+09	6581	20171215 12:13:24	1.51334e+09	0.00431008	25.6078	367.451	238.499	23.5145	36.2283	0.358169	2.23742	0.330203	0.208712	401.241	20.5224	20.0605	2.35541	49.7376	1.09098	2.19347	1.26443	-190.075	-138.206	-12.3542	60.6059	-0.040846	0.0458532	3.43276	63	13	1.00236	0.235948	53527.5	0	0	0	0	#DIV/0!	-1	MPF-217-20171215-12_06_27	1029.15	1271.44	0.190566	0.5	2101.2	25.6078	200.209	0.517539
110	1.51334e+09	6641	20171215 12:14:24	1.51334e+09	0.00428784	25.6599	367.409	237.461	23.4115	36.2232	0.355844	2.23669	0.328217	0.207443	401.241	20.5345	20.0698	2.35677	49.7392	1.0913	2.19404	1.26548	-189.094	-138.787	-12.4111	60.9495	-0.0408263	0.0458311	3.43145	63	13	1.00236	0.236061	53502	0	0	0	0	#DIV/0!	-1	MPF-219-20171215-12_07_27	1025.52	1269.66	0.192284	0.5	2101.2	25.6599	202.014	0.516595
111	1.51334e+09	6701	20171215 12:15:24	1.51334e+09	0.00422692	25.6206	367.474	235.723	23.2392	36.2281	0.349775	2.23681	0.323047	0.204139	401.241	20.5676	20.0922	2.36004	49.7619	1.09266	2.19578	1.26738	-186.407	-139.955	-12.5171	62.362	-0.0408296	0.0458348	3.43166	62	12	1.00232	0.232298	53503.7	0	0	0	0	#DIV/0!	-1	MPF-221-20171215-12_08_27	1022.01	1270.64	0.195673	0.5	2101.2	25.6206	205.574	0.514906
112	1.51334e+09	6761	20171215 12:16:24	1.51334e+09	0.00415201	25.5932	367.535	233.799	23.05	36.235	0.343474	2.23764	0.317671	0.200705	401.242	20.5799	20.094	2.36031	49.8754	1.09431	2.19408	1.266	-183.104	-141.725	-12.67	63.7436	-0.0408518	0.0458597	3.43314	62	12	1.00232	0.232167	53533.9	0	0	0	0	#DIV/0!	-1	MPF-223-20171215-12_09_27	1018.98	1264.35	0.194069	0.5	2101.21	25.5932	203.89	0.513378
113	1.51334e+09	6821	20171215 12:17:24	1.51334e+09	0.00409128	25.4519	367.713	232.511	22.9206	36.2486	0.337326	2.23618	0.312389	0.197334	401.237	20.5754	20.0694	2.35672	49.678	1.08822	2.19054	1.2685	-180.426	-141.787	-12.6805	66.3441	-0.0408128	0.045816	3.43055	62	12	1.00232	0.23236	53489.5	0	0	0	0	#DIV/0!	-1	MPF-225-20171215-12_10_27	1016.3	1267.32	0.198075	0.5	2101.18	25.4519	208.096	0.515071
114	1.51334e+09	6881	20171215 12:18:24	1.51334e+09	0.00399932	25.3349	367.897	230.282	22.701	36.2669	0.329048	2.23599	0.305273	0.192792	401.239	20.6076	20.0797	2.35821	49.7252	1.08933	2.1907	1.26888	-176.37	-142.867	-12.779	69.2228	-0.0408076	0.0458101	3.4302	61	12	1.00229	0.228633	53482.7	0	0	0	0	#DIV/0!	-1	MPF-227-20171215-12_11_27	1013.35	1261.04	0.196418	0.5	2101.19	25.3349	206.356	0.511736
115	1.51334e+09	6941	20171215 12:19:24	1.51334e+09	0.00393429	25.1835	368.123	229.305	22.6052	36.2899	0.323746	2.23685	0.300711	0.18988	401.238	20.6254	20.0843	2.35889	49.8437	1.09169	2.19024	1.26719	-173.502	-143.891	-12.8657	70.9791	-0.0408307	0.045836	3.43174	61	12	1.00229	0.228506	53512.4	0	0	0	0	#DIV/0!	-1	MPF-229-20171215-12_12_27	1010.72	1255.87	0.195202	0.5	2101.18	25.1835	205.078	0.511606
116	1.51334e+09	7001	20171215 12:20:24	1.51334e+09	0.00388178	25.1028	368.239	227.555	22.4302	36.2975	0.317896	2.23613	0.295649	0.186653	401.238	20.6279	20.087	2.35929	49.7108	1.08772	2.1881	1.27157	-171.187	-146.065	-13.0634	70.9233	-0.0408115	0.0458144	3.43046	61	12	1.00229	0.228598	53490.8	0	0	0	0	#DIV/0!	-1	MPF-231-20171215-12_13_27	1008.23	1253.91	0.195928	0.5	2101.19	25.1028	205.841	0.51022
117	1.51334e+09	7061	20171215 12:21:24	1.51334e+09	0.00381166	25.0187	368.379	227.595	22.4351	36.3129	0.316302	2.23699	0.294278	0.185777	401.247	20.6369	20.065	2.35607	50.3924	1.10167	2.18617	1.25441	-168.094	-145.159	-12.975	75.0189	-0.0408343	0.0458401	3.43198	60	12	1.00225	0.22471	53522.2	0	0	0	0	#DIV/0!	-1	MPF-233-20171215-12_14_27	1006.06	1257.03	0.199655	0.5	2101.23	25.0187	209.76	0.510736
118	1.51334e+09	7121	20171215 12:22:24	1.51334e+09	0.0037891	24.9219	368.486	225.898	22.2662	36.3208	0.310701	2.23662	0.289419	0.18268	401.242	20.6488	20.0694	2.35672	49.7918	1.08881	2.18674	1.2679	-167.099	-145.169	-12.9786	75.9952	-0.0408246	0.0458292	3.43134	60	12	1.00225	0.224765	53509.1	0	0	0	0	#DIV/0!	-1	MPF-235-20171215-12_15_27	1003.95	1252.04	0.198148	0.5	2101.21	24.9219	208.175	0.509361
119	1.51334e+09	7181	20171215 12:23:24	1.51334e+09	0.00377472	24.9493	368.442	225.28	22.2043	36.315	0.309646	2.23719	0.288509	0.1821	401.24	20.6729	20.0808	2.35838	49.8479	1.09139	2.18943	1.26699	-166.465	-144.204	-12.8911	77.6799	-0.0408397	0.0458462	3.43234	60	12	1.00225	0.2247	53524.4	0	0	0	0	#DIV/0!	-1	MPF-237-20171215-12_16_27	1001.74	1246.63	0.196442	0.5	2101.2	24.9493	206.382	0.506542
120	1.51334e+09	7241	20171215 12:24:24	1.51334e+09	0.00377071	24.9224	368.504	225.029	22.1783	36.3189	0.308569	2.23736	0.287574	0.181504	401.238	20.6712	20.0911	2.35988	49.8029	1.0902	2.18903	1.26968	-166.288	-145.808	-13.034	76.1072	-0.0408443	0.0458513	3.43264	60	12	1.00225	0.224675	53530.5	0	0	0	0	#DIV/0!	-1	MPF-239-20171215-12_17_27	999.856	1251.38	0.200998	0.5	2101.18	24.9224	211.167	0.526187
121	1.51334e+09	7301	20171215 12:25:24	1.51334e+09	0.00293016	9.28938	387.411	327.286	32.2565	38.1823	0.291327	2.23515	0.272521	0.171917	41.2847	18.7552	18.3365	2.11552	47.3848	1.07296	2.26436	1.04256	-129.22	131.171	11.6644	54.9002	-0.040785	0.0457848	3.4287	59	12	1.00222	0.221643	53356.9	0	0	0	0	#DIV/0!	-1	MPF-241-20171215-12_18_27	828.344	2495.78	0.668102	0.5	210.764	9.28938	70.4059	0.712923
122	1.51334e+09	7361	20171215 12:26:24	1.51334e+09	0.00276937	10.3977	386.217	310.359	30.5817	38.0564	0.251901	2.23645	0.237719	0.149784	41.2846	20.7506	20.1091	2.36251	48.4056	1.23554	2.55248	1.12697	-122.129	151.436	13.717	84.3089	-0.04082	0.0458241	3.43103	59	12	1.00223	0.222934	53048.4	0	0	0	0	#DIV/0!	-1	MPF-243-20171215-12_19_27	834.221	2608.04	0.680135	0.5	210.763	10.3977	71.6735	0.721477
123	1.51334e+09	7421	20171215 12:27:24	1.51334e+09	0.0027009	10.578	386.102	307.517	30.2991	38.0419	0.246159	2.23456	0.232587	0.146525	41.2774	20.6909	20.4158	2.40772	50.5973	1.28501	2.53968	1.12271	-119.11	104.475	9.48217	36.1248	-0.0407693	0.0457671	3.42765	60	12	1.00227	0.22693	52999.7	0	0	0	0	#DIV/0!	-1	MPF-245-20171215-12_20_27	822.467	2620.85	0.686183	0.5	210.727	10.578	72.2987	0.724357
124	1.51334e+09	7481	20171215 12:28:24	1.51334e+09	0.0026583	10.8385	385.814	306.747	30.2216	38.0114	0.250024	2.23719	0.23605	0.148724	41.2783	19.9338	19.7874	2.3159	50.6337	1.22633	2.42196	1.08957	-117.231	87.3114	7.85863	19.2174	-0.0408398	0.0458462	3.43235	59	12	1.00222	0.222184	53227.1	0	0	0	0	#DIV/0!	-1	MPF-247-20171215-12_21_27	810.707	2622.3	0.690841	0.5	210.732	10.8385	72.7911	0.724944
125	1513340965	7541.4	20171215 12:29:25	1.51334e+09	0.00250552	10.8357	385.856	301.635	29.7155	38.0125	0.23271	2.23579	0.220548	0.138884	41.2752	19.8573	19.6494	2.29614	49.8051	1.19682	2.403	1.09933	-110.493	88.5472	7.96403	27.2931	-0.0408022	0.0458041	3.42984	59	12	1.00222	0.222285	53203	0	0	0	0	#DIV/0!	-1	MPF-249-20171215-12_22_28	801.096	2614.69	0.693617	0.5	210.716	10.8357	73.078	0.724923
126	1513341025	7601.4	20171215 12:30:25	1513341017	0.00233146	10.7417	386.028	295.216	29.0833	38.0296	0.211996	2.23595	0.201854	0.127031	41.2741	20.0877	19.8354	2.32281	49.6293	1.20531	2.42863	1.1175	-102.817	86.8525	7.82536	33.1346	-0.0408067	0.045809	3.43014	59	12	1.00222	0.222392	53177.4	0	0	0	0	#DIV/0!	-1	MPF-251-20171215-12_23_27	795.923	2609.62	0.695004	0.5	210.712	10.7417	73.223	0.725255
127	1513341085	7661.4	20171215 12:31:25	1513341077	0.00227413	10.7876	385.988	291.836	28.7482	38.023	0.204575	2.23679	0.195117	0.122763	41.2792	20.2647	20.0049	2.34733	49.7486	1.21999	2.45231	1.12734	-100.289	85.4321	7.70737	34.1296	-0.0408291	0.0458342	3.43163	59	12	1.00222	0.222395	53176.7	0	0	0	0	#DIV/0!	-1	MPF-253-20171215-12_24_27	793.661	2610.05	0.695921	0.5	210.739	10.7876	73.3288	0.72809
128	1513341145	7721.4	20171215 12:32:25	1513341137	0.00218305	10.6119	386.283	289.989	28.5666	38.0525	0.196103	2.2346	0.187387	0.117869	41.2792	20.3086	20.075	2.35753	50.1471	1.2308	2.45439	1.12672	-96.2725	78.571	7.09837	30.6761	-0.0407705	0.0457685	3.42773	60	12	1.00226	0.226496	53101.1	0	0	0	0	#DIV/0!	-1	MPF-255-20171215-12_25_28	792.951	2611.47	0.696358	0.5	210.74	10.6119	73.3751	0.724416
129	1513341205	7781.4	20171215 12:33:25	1513341197	0.00209401	10.5506	386.402	286.88	28.2583	38.0614	0.187851	2.23756	0.179847	0.113096	41.2775	20.1752	19.9779	2.3434	50.0976	1.21725	2.42975	1.12616	-92.3459	70.6339	6.36438	25.9299	-0.0408496	0.0458573	3.433	60	12	1.00226	0.225948	53229.5	0	0	0	0	#DIV/0!	-1	MPF-257-20171215-12_26_28	793.292	2610.35	0.696097	0.5	210.73	10.5506	73.3441	0.7236
130	1513341265	7841.4	20171215 12:34:25	1513341257	0.00200794	10.5056	386.484	283.146	27.8901	38.069	0.17937	2.23641	0.172055	0.108167	41.276	20.1306	19.9206	2.33511	49.869	1.20623	2.4188	1.12887	-88.55	68.6725	6.18669	27.5851	-0.040819	0.0458229	3.43096	60	12	1.00226	0.226055	53204.4	0	0	0	0	#DIV/0!	-1	MPF-259-20171215-12_27_28	794.036	2617.02	0.696588	0.5	210.724	10.5056	73.3938	0.725986
131	1513341325	7901.4	20171215 12:35:25	1513341317	0.00188988	10.3843	386.654	277.866	27.3674	38.082	0.167471	2.23641	0.161076	0.101227	41.2789	20.1616	19.9274	2.33608	49.6897	1.20125	2.41751	1.13483	-83.3437	66.8128	6.01911	30.767	-0.0408187	0.0458226	3.43094	60	12	1.00226	0.226051	53205.5	0	0	0	0	#DIV/0!	-1	MPF-261-20171215-12_28_28	794.899	2623.11	0.696963	0.5	210.74	10.3843	73.4388	0.725227
132	1513341385	7961.4	20171215 12:36:25	1513341377	0.00183183	10.283	386.822	275.851	27.1687	38.0982	0.162186	2.23554	0.156178	0.0981331	41.2789	20.1999	19.9559	2.34021	49.8194	1.2058	2.42034	1.13441	-80.7837	65.6408	5.91725	32.0532	-0.0407956	0.0457966	3.4294	60	12	1.00226	0.226189	53173	0	0	0	0	#DIV/0!	-1	MPF-263-20171215-12_29_28	796.028	2632.81	0.697651	0.5	210.741	10.283	73.5119	0.725176
133	1513341445	8021.4	20171215 12:37:25	1513341437	0.00178297	10.1973	386.929	273.67	26.9513	38.1051	0.157245	2.23465	0.151589	0.095235	41.2779	20.2127	19.9666	2.34176	49.7679	1.2043	2.41982	1.13746	-78.6291	63.9075	5.7635	32.3198	-0.0407718	0.0457699	3.42782	60	12	1.00226	0.226314	53143.7	0	0	0	0	#DIV/0!	-1	MPF-265-20171215-12_30_28	797.301	2643.75	0.698421	0.5	210.734	10.1973	73.5906	0.726396
134	1513341505	8081.4	20171215 12:38:25	1513341497	0.00172726	10.1573	387.039	270.848	26.6733	38.1158	0.152262	2.23593	0.146955	0.0923089	41.2781	20.228	19.9635	2.34131	49.7934	1.20465	2.41929	1.13666	-76.172	63.8849	5.75798	34.7489	-0.040806	0.0458083	3.4301	60	12	1.00226	0.226129	53187.1	0	0	0	0	#DIV/0!	-1	MPF-267-20171215-12_31_28	798.596	2656.23	0.69935	0.5	210.733	10.1573	73.688	0.728111
135	1513341565	8141.4	20171215 12:39:25	1513341557	0.00169406	10.067	387.153	269.976	26.5853	38.1241	0.149467	2.235	0.144348	0.090663	41.2793	20.2264	19.966	2.34168	49.9224	1.20682	2.4174	1.13485	-74.7081	62.0297	5.59279	34.1937	-0.0407812	0.0457805	3.42845	60	12	1.00226	0.226252	53158.3	0	0	0	0	#DIV/0!	-1	MPF-269-20171215-12_32_27	800.015	2666.25	0.699947	0.5	210.735	10.067	73.7517	0.727317
136	1513341625	8201.4	20171215 12:40:25	1513341617	0.00164989	10.0145	387.224	267.729	26.3631	38.1296	0.145503	2.23605	0.140649	0.0883288	41.2788	20.2198	19.9565	2.3403	49.9548	1.20601	2.4142	1.13429	-72.7601	60.6143	5.46177	34.5948	-0.0408091	0.0458118	3.4303	60	12	1.00226	0.226087	53197	0	0	0	0	#DIV/0!	-1	MPF-271-20171215-12_33_27	801.395	2675.12	0.700427	0.5	210.733	10.0145	73.8014	0.728371
137	1513341685	8261.4	20171215 12:41:25	1513341677	0.00161837	10.0223	387.247	265.9	26.1839	38.1333	0.143162	2.23584	0.13846	0.0869475	41.2792	20.2216	19.9379	2.3376	50.0367	1.20733	2.4129	1.13027	-71.3702	61.7994	5.56828	37.2767	-0.0408037	0.0458057	3.42994	60	12	1.00226	0.226109	53191.8	0	0	0	0	#DIV/0!	-1	MPF-273-20171215-12_34_28	802.819	2686.67	0.701184	0.5	210.732	10.0223	73.881	0.729271
138	1513341745	8321.4	20171215 12:42:25	1513341737	0.00164107	10.0171	387.269	267.517	26.3421	38.1338	0.145178	2.23538	0.140344	0.0881361	41.2802	20.2308	19.9562	2.34026	50.0784	1.2096	2.41541	1.13066	-72.371	61.6133	5.55365	36.0761	-0.0407913	0.0457918	3.42912	60	12	1.00226	0.226188	53173.2	0	0	0	0	#DIV/0!	-1	MPF-275-20171215-12_35_27	804.26	2694.09	0.701472	0.5	210.738	10.0171	73.9134	0.732748
139	1513341805	8381.4	20171215 12:43:25	1513341797	0.00164011	9.94874	387.332	268.603	26.4483	38.1391	0.145497	2.23527	0.140642	0.0883245	41.2789	20.2477	19.9735	2.34277	50.2609	1.21525	2.41788	1.12752	-72.3288	61.5176	5.54628	36.014	-0.0407882	0.0457884	3.42891	60	12	1.00226	0.226217	53166.3	0	0	0	0	#DIV/0!	-1	MPF-277-20171215-12_36_27	805.662	2702.13	0.701842	0.5	210.732	9.94874	73.9502	0.732322
140	1513341865	8441.4	20171215 12:44:25	1513341857	0.00164456	9.98013	387.281	267.741	26.3623	38.1325	0.144935	2.2359	0.140118	0.0879935	41.2809	20.2432	19.972	2.34255	49.9599	1.20774	2.41742	1.13481	-72.5252	61.3445	5.52897	35.6292	-0.0408052	0.0458074	3.43004	60	12	1.00226	0.226125	53188	0	0	0	0	#DIV/0!	-1	MPF-279-20171215-12_37_27	806.917	2708.11	0.702037	0.5	210.743	9.98013	73.9748	0.733822
141	1513341925	8501.4	20171215 12:45:25	1513341917	0.001647	10.0207	387.221	267.568	26.3425	38.1226	0.145378	2.2353	0.140531	0.0882543	41.279	20.226	19.9566	2.34031	49.9905	1.20726	2.41498	1.13305	-72.6326	61.2215	5.51847	35.3864	-0.0407891	0.0457894	3.42897	60	12	1.00226	0.226199	53170.6	0	0	0	0	#DIV/0!	-1	MPF-281-20171215-12_38_27	808.328	2715.37	0.702314	0.5	210.733	10.0207	74.0004	0.733318
142	1513341985	8561.4	20171215 12:46:25	1513341977	0.00165016	10.0502	387.205	267.534	26.3407	38.1232	0.145789	2.23465	0.140914	0.0884958	41.2772	20.2182	19.947	2.33892	49.9876	1.2067	2.41399	1.13222	-72.7722	61.5585	5.55	35.6134	-0.0407717	0.0457698	3.42781	60	12	1.00226	0.226286	53150.2	0	0	0	0	#DIV/0!	-1	MPF-283-20171215-12_39_27	809.688	2722.61	0.702606	0.5	210.724	10.0502	74.028	0.733403
143	1513342045	8621.4	20171215 12:47:25	1513342037	0.00165838	10.0578	387.193	267.763	26.36	38.1173	0.146238	2.23555	0.141335	0.0887617	41.278	20.2348	19.9618	2.34106	49.931	1.20676	2.41686	1.1343	-73.1344	62.1155	5.59895	35.8581	-0.0407958	0.0457968	3.42941	60	12	1.00226	0.226174	53176.5	0	0	0	0	#DIV/0!	-1	MPF-285-20171215-12_40_28	810.946	2726.31	0.702548	0.5	210.728	10.0578	74.0233	0.732855
144	1513342105	8681.4	20171215 12:48:25	1513342097	0.00166089	10.0634	387.161	267.841	26.3665	38.1124	0.146472	2.23515	0.141552	0.0888988	41.2789	20.2347	19.9654	2.34159	49.9533	1.20736	2.41698	1.13422	-73.2454	61.7738	5.56925	35.3765	-0.0407852	0.045785	3.42871	60	12	1.00226	0.226231	53163.1	0	0	0	0	#DIV/0!	-1	MPF-287-20171215-12_41_27	812.171	2731.83	0.702701	0.5	210.733	10.0634	74.041	0.733541
145	1513342165	8741.4	20171215 12:49:25	1513342157	0.00165965	10.0916	387.137	267.828	26.3647	38.1092	0.146881	2.23481	0.141934	0.0891397	41.2829	20.2338	19.9566	2.34031	50.0671	1.21001	2.41678	1.1303	-73.1905	62.6639	5.65009	36.4064	-0.0407759	0.0457745	3.42809	60	12	1.00226	0.22628	53151.6	0	0	0	0	#DIV/0!	-1	MPF-289-20171215-12_42_27	813.401	2737.68	0.702887	0.5	210.753	10.0916	74.0678	0.734023
146	1513342225	8801.4	20171215 12:50:25	1513342217	0.00166035	10.1231	387.105	267.611	26.3427	38.1053	0.147095	2.23463	0.142133	0.0892654	41.2831	20.2298	19.9385	2.33769	50.0158	1.20849	2.41622	1.12919	-73.2217	64.3875	5.80531	38.2542	-0.0407712	0.0457692	3.42777	60	12	1.00226	0.226303	53146.3	0	0	0	0	#DIV/0!	-1	MPF-291-20171215-12_43_28	814.636	2740.61	0.702754	0.5	210.754	10.1231	74.054	0.734278
147	1513342285	8861.4	20171215 12:51:25	1513342277	0.00165987	10.0974	387.134	267.396	26.3199	38.1059	0.146416	2.23504	0.1415	0.0888657	41.2775	20.251	19.9656	2.34161	49.9218	1.20779	2.41936	1.13383	-73.2004	63.6656	5.74057	37.4833	-0.0407823	0.0457817	3.42852	60	12	1.00226	0.22626	53156.3	0	0	0	0	#DIV/0!	-1	MPF-293-20171215-12_44_27	815.723	2746.95	0.703044	0.5	210.726	10.0974	74.0747	0.735743
148	1513342345	8921.4	20171215 12:52:25	1513342337	0.00165239	10.1707	387.064	265.739	26.1537	38.0945	0.145417	2.23398	0.140564	0.0882756	41.2791	20.2612	19.9802	2.34373	49.8924	1.20766	2.42052	1.13608	-72.8703	62.8125	5.66698	36.8883	-0.0407539	0.0457498	3.42662	60	12	1.00226	0.226419	53119.1	0	0	0	0	#DIV/0!	-1	MPF-295-20171215-12_45_27	816.805	2751.31	0.703121	0.5	210.734	10.1707	74.0857	0.737689
149	1513342405	8981.4	20171215 12:53:25	1513342397	0.00163299	10.1513	387.103	265.02	26.0824	38.0973	0.144121	2.23455	0.139355	0.0875122	41.2869	20.2545	19.9677	2.34192	50.0079	1.20946	2.41853	1.13246	-72.015	62.7328	5.65761	37.6624	-0.040769	0.0457667	3.42763	60	12	1.00226	0.226328	53140.3	0	0	0	0	#DIV/0!	-1	MPF-297-20171215-12_46_28	817.669	2751.84	0.702864	0.5	210.774	10.1513	74.0727	0.738742
150	1513342465	9041.4	20171215 12:54:25	1513342457	0.00161873	10.1049	387.156	265.326	26.1132	38.1037	0.143723	2.23488	0.138983	0.0872778	41.2811	20.2609	19.9726	2.34264	50.3179	1.21708	2.41878	1.12556	-71.3861	62.3481	5.62227	37.8653	-0.040778	0.0457768	3.42823	60	12	1.00226	0.226281	53151.3	0	0	0	0	#DIV/0!	-1	MPF-299-20171215-12_47_28	818.306	2752.82	0.702739	0.5	210.744	10.1049	74.0492	0.735784
[truncated: 96 more columns]

## Sheet: ND Beet 3
Sys	Sys	Sys	Sys	GasEx	GasEx	GasEx	GasEx	GasEx	GasEx	GasEx	GasEx	GasEx	GasEx	GasEx	GasEx	GasEx	GasEx	GasEx	GasEx	GasEx	GasEx	GasEx	GasEx	GasEx	GasEx	GasEx	GasEx	GasEx	GasEx	Leak	Leak	Leak	Leak	Leak	FLR	FLR	FLR	FLR	FLR	FLR	FLR	FLR	FLR	FLR	FLR	FLR	FLR	FLR	FLR
obs	time	elapsed	date	TIME	E	A	Ca	Ci	Pci	Pca	gsw	gbw	gtw	gtc	Rabs	TleafEB	TleafCnd	SVPleaf	RHcham	VPcham	SVPcham	VPDleaf	LatHFlux	SenHFlux	NetTherm	EBSum	blfa_1	blfa_2	blfa_3	Leak	LeakPct	CorrFact	CorrFactPct	Fan	DarkAdaptedID	Fo	Fm	Fv	Fv/Fm	Adark	LightAdaptedID	Fs	Fm'	PhiPS2	PS2/1	Qabs_fs	Afs	ETR	Fv'/Fm'
	s	s		s	mol m⁻² s⁻¹	µmol m⁻² s⁻¹	µmol mol⁻¹	µmol mol⁻¹	Pa	Pa	mol m⁻² s⁻¹	mol m⁻² s⁻¹	mol m⁻² s⁻¹	mol m⁻² s⁻¹	W m⁻²	°C	°C	kPa	%	kPa	kPa	kPa	W m⁻²	W m⁻²	W m⁻²	W m⁻²				µmol s⁻¹	%		%	µmol s⁻¹						µmol m⁻² s⁻¹						µmol m⁻² s⁻¹	µmol m⁻² s⁻¹	µmol m⁻² s⁻¹
1	1.51343e+09	9926	20171216 14:24:10	1.51343e+09	0.000214016	1.62624	398.034	243.451	23.8863	39.0531	0.0176087	2.2312	0.0175319	0.0109643	41.2713	21.1676	20.3983	2.40512	49.4912	1.22959	2.48446	1.17553	-9.4381	63.3643	5.74858	100.946	-0.0406794	0.0456662	3.42166	26	5	1.00098	0.0983155	52942.9	0	0	0	0	#DIV/0!	-1	MPF-969-20171216-14_17_11	983.63	1678.12	0.41385	0.5	210.697	1.62624	43.5985	0.597883
2	1.51343e+09	9986	20171216 14:25:10	1.51343e+09	0.000345093	2.31181	397.171	263.038	25.8087	38.9694	0.029115	2.22835	0.0289053	0.0180846	41.2749	20.6313	20.2103	2.37734	50.9279	1.22746	2.41019	1.14988	-15.2186	26.6904	2.4161	55.1628	-0.0406033	0.0455808	3.41658	23	5	1.00087	0.0869718	52936.7	0	0	0	0	#DIV/0!	-1	MPF-971-20171216-14_18_11	813.788	1685.72	0.517246	0.5	210.717	2.31181	54.4962	0.617611
3	1.51343e+09	10046	20171216 14:26:10	1.51343e+09	0.000385433	2.64508	396.663	262.754	25.7812	38.9203	0.0333584	2.22925	0.0330836	0.0207017	41.2807	20.008	19.6671	2.29867	50.6595	1.17579	2.32097	1.12288	-16.9976	18.7005	1.68219	44.6658	-0.0406275	0.0456079	3.41819	21	4	1.00079	0.0791926	53077.3	0	0	0	0	#DIV/0!	-1	MPF-973-20171216-14_19_11	785.521	1759.13	0.553461	0.5	210.747	2.64508	58.3202	0.633387
4	1.51343e+09	10106	20171216 14:27:10	1.51343e+09	0.000369849	2.75399	396.528	251.878	24.7135	38.9062	0.0320056	2.23049	0.0317526	0.0198679	41.2819	20.0456	19.5898	2.28766	50.0902	1.16491	2.32563	1.12275	-16.3104	31.8993	2.86721	59.738	-0.0406607	0.0456451	3.42041	19	4	1.00072	0.0715969	53112.9	0	0	0	0	#DIV/0!	-1	MPF-975-20171216-14_20_11	780.473	1896.09	0.588378	0.5	210.753	2.75399	62.0011	0.655776
5	1.51343e+09	10166	20171216 14:28:10	1.51343e+09	0.000351479	2.97665	396.27	228.89	22.4578	38.8804	0.0296913	2.22763	0.0294732	0.0184402	41.2794	20.3646	19.8447	2.32414	49.5523	1.17493	2.3711	1.14921	-15.5002	38.7913	3.50134	68.0719	-0.0405841	0.0455592	3.4153	19	4	1.00072	0.0718032	52960.5	0	0	0	0	#DIV/0!	-1	MPF-977-20171216-14_21_11	787.396	2080.65	0.621562	0.5	210.741	2.97665	65.4943	0.682147
6	1.51343e+09	10226	20171216 14:29:10	1.51343e+09	0.000384842	3.25824	395.923	230.403	22.6068	38.8475	0.0328895	2.23205	0.0326226	0.0204129	41.2744	20.3932	19.8976	2.33178	50.2773	1.19509	2.377	1.13669	-16.9715	37.342	3.36545	65.0103	-0.0407021	0.0456917	3.42317	18	4	1.00068	0.0678414	53100.9	0	0	0	0	#DIV/0!	-1	MPF-979-20171216-14_22_11	797.193	2263.51	0.647807	0.5	210.712	3.25824	68.2503	0.70187
7	1.51343e+09	10286	20171216 14:30:10	1.51343e+09	0.000404194	3.61408	395.481	218.597	21.4491	38.8053	0.0340592	2.22863	0.0337726	0.0211334	41.2781	20.5112	20.0118	2.34833	49.8973	1.1952	2.39532	1.15313	-17.8249	38.4964	3.47905	65.4286	-0.0406108	0.0455892	3.41708	17	3	1.00064	0.0642354	52964.3	0	0	0	0	#DIV/0!	-1	MPF-981-20171216-14_23_11	807.783	2449.74	0.670258	0.5	210.731	3.61408	70.6219	0.720158
8	1.51343e+09	10346	20171216 14:31:10	1.51343e+09	0.000432802	4.0863	394.918	209.035	20.5106	38.7493	0.0365814	2.2294	0.0362512	0.0226864	41.2838	20.5125	20.0501	2.3539	50.2174	1.20369	2.39695	1.15022	-19.0866	35.227	3.18328	60.6075	-0.0406315	0.0456124	3.41846	17	3	1.00064	0.0642065	52988.1	0	0	0	0	#DIV/0!	-1	MPF-983-20171216-14_24_11	816.739	2618.74	0.688118	0.5	210.76	4.0863	72.5139	0.734567
9	1.51343e+09	10406	20171216 14:32:10	1.51343e+09	0.000512353	4.61856	394.225	218.007	21.3908	38.6813	0.0437638	2.2288	0.0432919	0.0270994	41.2763	20.3698	19.9556	2.34017	50.4187	1.19988	2.37983	1.14029	-22.5948	32.6379	2.94694	54.2664	-0.0406154	0.0455944	3.41739	16	3	1.0006	0.0604264	52989	0	0	0	0	#DIV/0!	-1	MPF-985-20171216-14_25_11	822.509	2751.57	0.701077	0.5	210.721	4.61856	73.8658	0.745534
10	1.51343e+09	10466	20171216 14:33:10	1.51343e+09	0.000567157	5.29086	393.385	211.672	20.7686	38.5977	0.0485951	2.23139	0.0480148	0.0300608	41.2804	20.331	19.9147	2.33425	50.324	1.19613	2.37686	1.13812	-25.0116	35.159	3.16991	54.5977	-0.0406845	0.0456719	3.422	16	3	1.0006	0.0603238	53079	0	0	0	0	#DIV/0!	-1	MPF-987-20171216-14_26_11	826.601	2859.02	0.71088	0.5	210.743	5.29086	74.9063	0.751817
11	1.51343e+09	10526	20171216 14:34:10	1.51343e+09	0.000659579	5.95831	392.547	216.397	21.2326	38.5162	0.0566201	2.22865	0.0558329	0.0349654	41.2748	20.3383	19.9226	2.33539	50.2469	1.19713	2.3825	1.13825	-29.0874	38.7751	3.50105	54.4635	-0.0406115	0.04559	3.41713	15	3	1.00057	0.0566564	52980.8	0	0	0	0	#DIV/0!	-1	MPF-989-20171216-14_27_11	829.128	2942.97	0.718268	0.5	210.713	5.95831	75.6743	0.757952
12	1.51343e+09	10586	20171216 14:35:10	1.51343e+09	0.000723286	6.61623	391.73	212.411	20.84	38.4333	0.0617866	2.23012	0.0608511	0.0381148	41.2815	20.3724	19.9444	2.33854	49.917	1.19336	2.39069	1.14518	-31.8969	42.8578	3.86866	56.111	-0.0406506	0.0456339	3.41974	15	3	1.00057	0.056615	53019.5	0	0	0	0	#DIV/0!	-1	MPF-991-20171216-14_28_11	829.815	3001.16	0.723502	0.5	210.747	6.61623	76.2381	0.764718
13	1.51343e+09	10646	20171216 14:36:10	1.51343e+09	0.000816532	7.30679	390.851	216.368	21.2276	38.346	0.0703138	2.23024	0.0691051	0.0432975	41.2806	20.3877	19.9666	2.34176	50.1952	1.20347	2.39758	1.13829	-36.0091	45.795	4.13504	55.2016	-0.0406538	0.0456375	3.41995	15	3	1.00057	0.0566197	53015.1	0	0	0	0	#DIV/0!	-1	MPF-993-20171216-14_29_11	829.082	3038.34	0.727127	0.5	210.743	7.30679	76.6186	0.762364
14	1.51344e+09	10706	20171216 14:37:10	1.51344e+09	0.000960108	7.93726	390.058	229.737	22.5397	38.2689	0.0836464	2.23123	0.0819426	0.0513643	41.2805	20.3633	19.9678	2.34194	50.5273	1.21322	2.40112	1.12872	-42.3407	48.5394	4.38145	51.8605	-0.0406803	0.0456672	3.42172	15	3	1.00057	0.0565889	53043.9	0	0	0	0	#DIV/0!	-1	MPF-995-20171216-14_30_11	827.333	3061.88	0.729796	0.5	210.741	7.93726	76.8991	0.763916
15	1.51344e+09	10766	20171216 14:38:10	1.51344e+09	0.00106731	8.57884	389.222	233.357	22.8938	38.1851	0.0932928	2.22947	0.091177	0.0571718	41.2813	20.3396	19.954	2.33994	50.4504	1.2123	2.40296	1.12763	-47.0685	51.6555	4.66639	50.5347	-0.0406332	0.0456143	3.41858	14	3	1.00053	0.0528754	52982.6	0	0	0	0	#DIV/0!	-1	MPF-997-20171216-14_31_11	825.728	3134.97	0.736607	0.5	210.745	8.57884	77.6181	0.665981
16	1.51344e+09	10826	20171216 14:39:10	1.51344e+09	0.00168727	11.4499	385.507	210.263	20.6286	37.8216	0.111723	2.2309	0.108705	0.0682052	401.233	23.3034	22.5028	2.73598	50.4224	1.24407	2.46731	1.49191	-74.4085	-203.308	-18.6355	104.881	-0.0406715	0.0456573	3.42113	14	3	1.00053	0.0529048	52953.2	0	0	0	0	#DIV/0!	-1	MPF-999-20171216-14_32_11	1213.68	1355.44	0.104583	0.5	2101.15	11.4499	109.872	0.487296
17	1.51344e+09	10886	20171216 14:40:10	1.51344e+09	0.00188138	13.8979	382.528	198.871	19.5104	37.5283	0.129305	2.22999	0.125279	0.0786509	401.239	22.315	21.9678	2.6483	51.6674	1.20393	2.33015	1.44438	-82.9688	-250.24	-22.7766	45.2537	-0.0406473	0.0456302	3.41952	14	3	1.00053	0.0527682	53090.3	0	0	0	0	#DIV/0!	-1	MPF-1001-20171216-14_33_11	1083.88	1244.19	0.128848	0.5	2101.19	13.8979	135.367	0.487377
18	1.51344e+09	10946	20171216 14:41:10	1.51344e+09	0.00235627	15.849	379.949	222.827	21.8595	37.2732	0.174898	2.22969	0.167618	0.10539	401.241	20.8971	20.8357	2.47085	51.8541	1.11703	2.15418	1.35381	-103.911	-265.676	-23.8907	7.76291	-0.0406393	0.0456211	3.41898	13	3	1.00049	0.0487955	53309.6	0	0	0	0	#DIV/0!	-1	MPF-1003-20171216-14_34_11	1059.83	1226.28	0.135737	0.5	2101.2	15.849	142.606	0.494438
19	1.51344e+09	11006	20171216 14:42:10	1.51344e+09	0.00257854	17.5682	377.776	227.263	22.2945	37.0598	0.203485	2.2301	0.193704	0.121905	401.239	19.8326	19.8672	2.32738	51.5742	1.04394	2.02415	1.28344	-113.714	-268.431	-23.8925	-4.79784	-0.0406503	0.0456335	3.41971	12	2	1.00045	0.0448756	53505.2	0	0	0	0	#DIV/0!	-1	MPF-1005-20171216-14_35_11	1052.57	1224.14	0.140152	0.5	2101.19	17.5682	147.243	0.49728
20	1.51344e+09	11066	20171216 14:43:10	1.51344e+09	0.00299712	19.0944	375.737	237.162	23.2652	36.8592	0.243006	2.22894	0.229189	0.144419	401.24	19.5578	19.4183	2.26341	49.9211	1.00192	2.007	1.26149	-132.173	-230.558	-20.4706	18.0383	-0.0406192	0.0455986	3.41764	10	2	1.00037	0.0374036	53490.8	0	0	0	0	#DIV/0!	-1	MPF-1007-20171216-14_36_11	1047.71	1226.34	0.145657	0.5	2101.2	19.0944	153.027	0.499111
21	1.51344e+09	11126	20171216 14:44:10	1.51344e+09	0.00304551	20.7431	373.75	221.652	21.7438	36.6644	0.239335	2.22828	0.225916	0.14234	401.244	20.4851	20	2.34662	49.1605	1.04705	2.12986	1.29957	-134.307	-186.897	-16.7296	63.3103	-0.0406017	0.0455789	3.41647	11	2	1.00041	0.0412964	53295.3	0	0	0	0	#DIV/0!	-1	MPF-1009-20171216-14_37_11	1033.77	1224.92	0.156053	0.5	2101.22	20.7431	163.951	0.498955
22	1.51344e+09	11186	20171216 14:45:10	1.51344e+09	0.0033252	22.1853	371.901	222.045	21.7812	36.481	0.261154	2.22737	0.245258	0.154634	401.24	20.734	20.3288	2.39482	50.0206	1.08849	2.17608	1.30633	-146.641	-185.108	-16.6335	52.8569	-0.0405772	0.0455514	3.41484	11	2	1.00041	0.0413691	53201.8	0	0	0	0	#DIV/0!	-1	MPF-1011-20171216-14_38_11	1020.87	1225.81	0.167191	0.5	2101.2	22.1853	175.651	0.499955
23	1.51344e+09	11246.1	20171216 14:46:10	1.51344e+09	0.00353465	23.1275	370.701	224.675	22.0388	36.3629	0.280734	2.22909	0.262468	0.165584	401.238	20.5144	20.2133	2.37779	50.0948	1.08007	2.15605	1.29772	-155.878	-189.141	-16.9598	39.2591	-0.0406233	0.0456032	3.41791	10	2	1.00038	0.0375469	53286.7	0	0	0	0	#DIV/0!	-1	MPF-1013-20171216-14_39_11	1013.84	1229.85	0.175637	0.5	2101.19	23.1275	184.523	0.502037
24	1.51344e+09	11306.1	20171216 14:47:10	1.51344e+09	0.00373358	24.13	369.441	228.934	22.4557	36.2377	0.306203	2.22767	0.284595	0.179686	401.238	20.2574	20.0198	2.34949	50.9401	1.08522	2.13038	1.26428	-164.651	-188.755	-16.9026	30.9305	-0.0405853	0.0455606	3.41538	10	2	1.00038	0.037556	53273.8	0	0	0	0	#DIV/0!	-1	MPF-1015-20171216-14_40_11	1009.29	1232.26	0.180944	0.5	2101.18	24.13	190.098	0.50379
25	1.51344e+09	11366.1	20171216 14:48:10	1.51344e+09	0.00390247	24.9558	368.288	227.696	22.3334	36.1232	0.317254	2.2302	0.294146	0.185777	401.243	20.2771	20.0021	2.34691	49.8986	1.06828	2.14089	1.27864	-172.099	-177.385	-15.8714	35.8875	-0.0406527	0.0456363	3.41988	10	2	1.00038	0.0375064	53344.2	0	0	0	0	#DIV/0!	-1	MPF-1017-20171216-14_41_11	1003.67	1232.53	0.185685	0.5	2101.2	24.9558	195.081	0.503071
26	1.51344e+09	11426.1	20171216 14:49:10	1.51344e+09	0.00401307	25.7147	367.367	226.103	22.1769	36.0324	0.325815	2.22942	0.301486	0.190463	401.243	20.4082	20.1228	2.36452	50.0055	1.08188	2.16353	1.28264	-176.976	-171.64	-15.3855	37.2411	-0.0406321	0.0456131	3.4185	10	2	1.00038	0.0375464	53287.5	0	0	0	0	#DIV/0!	-1	MPF-1019-20171216-14_42_11	996.704	1232.09	0.191046	0.5	2101.2	25.7147	200.713	0.504257
27	1.51344e+09	11486.1	20171216 14:50:10	1.51344e+09	0.00412231	26.3342	366.607	226.323	22.1981	35.9572	0.336775	2.22739	0.31083	0.196433	401.239	20.3904	20.1492	2.36838	50.3499	1.09053	2.16591	1.27784	-181.794	-172.531	-15.483	31.4316	-0.0405778	0.0455522	3.41488	10	2	1.00038	0.0375968	53216	0	0	0	0	#DIV/0!	-1	MPF-1021-20171216-14_43_11	991.107	1235.32	0.197692	0.5	2101.19	26.3342	207.694	0.506282
28	1.51344e+09	11546.1	20171216 14:51:10	1.51344e+09	0.004233	26.8052	365.98	227.101	22.2742	35.8956	0.347093	2.22883	0.31962	0.202049	401.241	20.2984	20.0974	2.36081	50.2473	1.08466	2.15864	1.27615	-186.675	-172.887	-15.4965	26.1818	-0.0406163	0.0455954	3.41745	9	2	1.00034	0.0337989	53274.2	0	0	0	0	#DIV/0!	-1	MPF-1023-20171216-14_44_11	987.044	1232.21	0.198964	0.5	2101.2	26.8052	209.032	0.504159
29	1.51344e+09	11606.1	20171216 14:52:10	1.51344e+09	0.00432223	27.1953	365.495	227.457	22.3085	35.8468	0.354938	2.22872	0.326263	0.206297	401.239	20.2568	20.0674	2.35643	50.0625	1.07989	2.15708	1.27654	-190.61	-170.664	-15.2947	24.6702	-0.0406133	0.045592	3.41725	9	2	1.00034	0.0338	53272.5	0	0	0	0	#DIV/0!	-1	MPF-1025-20171216-14_45_11	983.152	1230	0.200689	0.5	2101.19	27.1953	210.843	0.503577
30	1.51344e+09	11666.1	20171216 14:53:10	1.51344e+09	0.00440611	27.4956	365.092	228.05	22.3672	35.8083	0.362113	2.22867	0.332318	0.210171	401.242	20.2354	20.0773	2.35788	50.0579	1.08025	2.158	1.27763	-194.31	-171.034	-15.3296	20.5689	-0.0406119	0.0455904	3.41715	9	2	1.00034	0.0338018	53269.5	0	0	0	0	#DIV/0!	-1	MPF-1027-20171216-14_46_11	979.19	1229.19	0.203386	0.5	2101.2	27.4956	213.678	0.50338
31	1.51344e+09	11726.1	20171216 14:54:10	1.51344e+09	0.00445725	27.7689	364.736	228.157	22.3771	35.7725	0.367339	2.22964	0.336729	0.212993	401.24	20.2268	20.0773	2.35786	50.1279	1.08239	2.15925	1.27548	-196.565	-169.985	-15.2296	19.4608	-0.0406379	0.0456196	3.41889	9	2	1.00034	0.0337822	53300.5	0	0	0	0	#DIV/0!	-1	MPF-1029-20171216-14_47_11	975.438	1227.77	0.205521	0.5	2101.19	27.7689	215.919	0.500395
32	1.51344e+09	11786.1	20171216 14:55:10	1.51344e+09	0.00450588	28.0214	364.434	227.857	22.3477	35.7428	0.370972	2.2287	0.339769	0.21494	401.24	20.221	20.0786	2.35805	49.9947	1.08018	2.1606	1.27787	-198.709	-168.869	-15.1369	18.5241	-0.0406127	0.0455913	3.41721	9	2	1.00034	0.0338035	53267	0	0	0	0	#DIV/0!	-1	MPF-1031-20171216-14_48_11	971.915	1232.13	0.211192	0.5	2101.19	28.0214	221.877	0.502877
33	1.51344e+09	11846.1	20171216 14:56:10	1.51344e+09	0.00455058	28.2093	364.164	228.13	22.374	35.7156	0.375308	2.22976	0.343418	0.217275	401.238	20.2155	20.0834	2.35877	50.0455	1.08198	2.16198	1.27679	-200.681	-168.303	-15.0802	17.1742	-0.0406409	0.045623	3.41909	9	2	1.00034	0.0337822	53300.5	0	0	0	0	#DIV/0!	-1	MPF-1033-20171216-14_49_11	968.436	1226.12	0.210162	0.5	2101.18	28.2093	220.794	0.503474
34	1.51344e+09	11906.1	20171216 14:57:10	1.51344e+09	0.00458257	28.3072	364.05	228.242	22.3855	35.7051	0.377484	2.22793	0.345217	0.218429	401.242	20.2197	20.0849	2.35898	49.9052	1.07988	2.16385	1.2791	-202.091	-166.68	-14.9482	17.522	-0.0405921	0.0455682	3.41583	9	2	1.00034	0.0338227	53236.6	0	0	0	0	#DIV/0!	-1	MPF-1035-20171216-14_50_11	965.025	1222.87	0.210852	0.5	2101.2	28.3072	221.522	0.503169
35	1.51344e+09	11966.1	20171216 14:58:10	1.51344e+09	0.0045827	28.4605	363.914	228.541	22.4142	35.691	0.380911	2.22805	0.348084	0.220265	401.241	20.2199	20.0988	2.36101	50.4892	1.09253	2.1639	1.26848	-202.097	-168.323	-15.0958	15.7251	-0.0405954	0.0455719	3.41605	9	2	1.00034	0.0338201	53240.7	0	0	0	0	#DIV/0!	-1	MPF-1037-20171216-14_51_11	961.768	1224.03	0.214261	0.5	2101.2	28.4605	225.103	0.502218
36	1.51344e+09	12026.1	20171216 14:59:10	1.51344e+09	0.00462611	28.4921	363.806	228.679	22.4274	35.6799	0.382247	2.2301	0.349228	0.220996	401.244	20.1909	20.0846	2.35894	50.07	1.08258	2.16213	1.27636	-204.011	-168.343	-15.0816	13.8079	-0.0406503	0.0456335	3.41971	8	2	1.0003	0.030021	53312	0	0	0	0	#DIV/0!	-1	MPF-1039-20171216-14_52_11	958.823	1220.05	0.214112	0.5	2101.22	28.4921	224.948	0.499283
37	1.51344e+09	12086.1	20171216 15:00:10	1.51344e+09	0.00465929	28.6091	363.642	228.856	22.4449	35.664	0.385072	2.22883	0.351568	0.222497	401.238	20.182	20.0766	2.35776	49.982	1.08078	2.16233	1.27699	-205.475	-167.099	-14.9782	13.6855	-0.0406163	0.0455953	3.41744	8	2	1.0003	0.0300452	53269	0	0	0	0	#DIV/0!	-1	MPF-1041-20171216-14_53_11	956.163	1218.76	0.215463	0.5	2101.18	28.6091	226.363	0.500328
38	1.51344e+09	12146.1	20171216 15:01:10	1.51344e+09	0.00466985	28.7034	363.544	228.855	22.4446	35.654	0.386715	2.22951	0.352947	0.22338	401.241	20.1813	20.0715	2.35702	50.0357	1.08216	2.16277	1.27486	-205.94	-166.146	-14.888	14.267	-0.0406344	0.0456156	3.41865	8	2	1.0003	0.0300327	53291.2	0	0	0	0	#DIV/0!	-1	MPF-1043-20171216-14_54_11	953.503	1213.79	0.214441	0.5	2101.2	28.7034	225.292	0.499699
39	1.51344e+09	12206.1	20171216 15:02:10	1.51344e+09	0.00470305	28.7375	363.485	229.451	22.5029	35.6479	0.389388	2.22958	0.355175	0.224807	401.24	20.1804	20.0647	2.35603	49.9104	1.08015	2.16417	1.27588	-207.405	-164.09	-14.7036	15.041	-0.0406363	0.0456179	3.41878	8	2	1.0003	0.0300324	53291.8	0	0	0	0	#DIV/0!	-1	MPF-1045-20171216-14_55_11	950.785	1211.88	0.215447	0.5	2101.19	28.7375	226.347	0.498828
40	1.51344e+09	12266.1	20171216 15:03:10	1.51344e+09	0.00472622	28.8388	363.366	229.297	22.4877	35.6362	0.390782	2.22944	0.356333	0.22555	401.237	20.2293	20.0977	2.36085	49.8607	1.0829	2.17186	1.27794	-208.426	-161.234	-14.4553	17.1207	-0.0406325	0.0456135	3.41853	8	2	1.0003	0.030041	53276.5	0	0	0	0	#DIV/0!	-1	MPF-1047-20171216-14_56_11	947.871	1210.78	0.21714	0.5	2101.18	28.8388	228.125	0.498687
41	1.51344e+09	12326.1	20171216 15:04:10	1.51344e+09	0.00474488	28.9396	363.23	229.271	22.4856	35.6235	0.392629	2.22857	0.357857	0.226528	401.242	20.2233	20.111	2.36279	49.9701	1.08527	2.17183	1.27752	-209.249	-162.789	-14.6013	14.6029	-0.0406092	0.0455874	3.41698	8	2	1.0003	0.0300575	53247.4	0	0	0	0	#DIV/0!	-1	MPF-1049-20171216-14_57_11	945.243	1208.67	0.217948	0.5	2101.2	28.9396	228.976	0.496686
42	1.51344e+09	12386.1	20171216 15:05:10	1.51344e+09	0.00475474	28.9612	363.185	229.809	22.5388	35.6198	0.394852	2.22833	0.3597	0.22771	401.243	20.1997	20.0956	2.36054	50.1091	1.08689	2.16905	1.27365	-209.684	-163.387	-14.6539	13.5179	-0.0406029	0.0455803	3.41655	8	2	1.0003	0.0300598	53243.2	0	0	0	0	#DIV/0!	-1	MPF-1051-20171216-14_58_11	942.984	1205.85	0.217992	0.5	2101.21	28.9612	229.024	0.4975
43	1.51344e+09	12446.1	20171216 15:06:10	1.51344e+09	0.00478222	29.0067	363.127	230.099	22.5671	35.6138	0.396732	2.22877	0.361268	0.228714	401.244	20.1656	20.0795	2.35819	49.9927	1.0827	2.16572	1.27548	-210.896	-164.434	-14.7418	11.1723	-0.0406146	0.0455935	3.41734	8	2	1.0003	0.030049	53262.4	0	0	0	0	#DIV/0!	-1	MPF-1053-20171216-14_59_11	940.828	1206.94	0.220485	0.5	2101.22	29.0067	231.644	0.495385
44	1.51344e+09	12506.1	20171216 15:07:10	1.51344e+09	0.0047958	29.0403	363.066	230.413	22.5981	35.6083	0.398477	2.22952	0.362726	0.229648	401.241	20.1566	20.071	2.35695	50.0176	1.08297	2.16517	1.27399	-211.495	-163.96	-14.6934	11.0931	-0.0406346	0.0456159	3.41867	8	2	1.0003	0.0300344	53288.3	0	0	0	0	#DIV/0!	-1	MPF-1055-20171216-15_00_11	938.637	1198.81	0.217026	0.5	2101.2	29.0403	228.008	0.494482
45	1.51344e+09	12566.1	20171216 15:08:10	1.51344e+09	0.00482675	29.0263	363.084	231.043	22.6599	35.6101	0.400437	2.22929	0.364347	0.230688	401.237	20.168	20.0696	2.35675	49.823	1.08023	2.16813	1.27652	-212.86	-161.154	-14.4449	12.7788	-0.0406285	0.045609	3.41826	8	2	1.0003	0.030041	53276.6	0	0	0	0	#DIV/0!	-1	MPF-1057-20171216-15_01_11	936.427	1203.04	0.221616	0.5	2101.18	29.0263	232.828	0.518703
46	1.51344e+09	12626.1	20171216 15:09:10	1.51344e+09	0.00382648	9.37152	386.939	339.64	33.3105	37.9495	0.394456	2.23132	0.359414	0.227522	41.2787	18.4196	18.0823	2.08203	46.6677	1.05456	2.25973	1.02746	-168.748	157.564	14.0147	44.11	-0.0406827	0.0456699	3.42188	7	1	1.00026	0.026311	53223.8	0	0	0	0	#DIV/0!	-1	MPF-1059-20171216-15_02_11	819.818	2425.36	0.661981	0.5	210.737	9.37152	69.7521	0.706386
47	1.51344e+09	12686.1	20171216 15:10:10	1.51344e+09	0.00371406	10.498	385.647	328.432	32.2115	37.8229	0.355599	2.22955	0.326831	0.20666	41.2767	20.6155	19.9586	2.34061	48.2858	1.24646	2.58142	1.09415	-163.79	191.183	17.3739	86.0434	-0.0406355	0.0456169	3.41873	8	2	1.0003	0.0303265	52775.2	0	0	0	0	#DIV/0!	-1	MPF-1061-20171216-15_03_11	825.582	2583.41	0.680429	0.5	210.727	10.498	71.6923	0.72085
48	1.51344e+09	12746.1	20171216 15:11:10	1.51344e+09	0.00368189	10.8909	385.243	324.725	31.8477	37.783	0.346192	2.22856	0.318852	0.201559	41.2795	20.7424	20.4988	2.42009	50.3529	1.30911	2.59987	1.11098	-162.371	140.18	12.7874	31.876	-0.0406091	0.0455873	3.41697	9	2	1.00034	0.0341533	52721.5	0	0	0	0	#DIV/0!	-1	MPF-1063-20171216-15_04_11	810.077	2601.29	0.688586	0.5	210.74	10.8909	72.5562	0.723768
49	1.51344e+09	12806.1	20171216 15:12:10	1.51344e+09	0.00358473	11.1222	385.023	323.201	31.6969	37.7599	0.3441	2.2311	0.317104	0.200439	41.2753	19.9314	19.9766	2.34322	50.8319	1.25489	2.46871	1.08832	-158.087	101.646	9.19734	-5.96744	-0.0406768	0.0456633	3.42148	8	2	1.0003	0.0302221	52957.3	0	0	0	0	#DIV/0!	-1	MPF-1065-20171216-15_05_11	793.943	2611.36	0.695966	0.5	210.722	11.1222	73.3276	0.725775
50	1513437191	12866.5	20171216 15:13:11	1.51344e+09	0.0034681	11.2577	384.886	320.521	31.4347	37.7472	0.332132	2.22839	0.306879	0.193908	41.2778	19.6504	19.6731	2.29953	50.0283	1.21101	2.42066	1.08851	-152.943	99.6581	8.99969	-3.00774	-0.0406044	0.045582	3.41665	8	2	1.0003	0.0302409	52924.4	0	0	0	0	#DIV/0!	-1	MPF-1067-20171216-15_06_11	781.772	2606.46	0.700064	0.5	210.735	11.2577	73.764	0.7276
51	1513437251	12926.5	20171216 15:14:11	1513437243	0.00338281	11.21	384.974	318.435	31.2301	37.7558	0.318294	2.23118	0.295049	0.186353	41.2783	19.7672	19.7341	2.30825	49.4702	1.20395	2.43369	1.1043	-149.182	102.916	9.28929	4.30157	-0.040679	0.0456658	3.42163	9	2	1.00034	0.0339725	53002	0	0	0	0	#DIV/0!	-1	MPF-1069-20171216-15_07_11	775.326	2601.06	0.701919	0.5	210.733	11.21	73.9586	0.728541
52	1513437311	12986.5	20171216 15:15:11	1513437303	0.00331885	11.0709	385.181	317.716	31.158	37.7742	0.309285	2.22827	0.287262	0.181387	41.2778	20.0001	19.9287	2.33627	49.6331	1.22381	2.46571	1.11246	-146.361	104.904	9.50087	9.32167	-0.0406012	0.0455785	3.41644	9	2	1.00034	0.0340596	52866.5	0	0	0	0	#DIV/0!	-1	MPF-1071-20171216-15_08_11	772.184	2601.07	0.703129	0.5	210.725	11.0709	74.0833	0.727143
53	1513437371	13046.5	20171216 15:16:11	1513437363	0.00328708	11.0505	385.212	317.718	31.1585	37.7776	0.308285	2.22955	0.286411	0.180843	41.278	19.947	19.9179	2.3347	50.0669	1.22963	2.45598	1.10507	-144.96	98.5433	8.91625	3.77749	-0.0406353	0.0456167	3.41872	9	2	1.00034	0.0340247	52920.7	0	0	0	0	#DIV/0!	-1	MPF-1073-20171216-15_09_11	771.142	2605.67	0.704052	0.5	210.728	11.0505	74.1817	0.729121
54	1513437431	13106.5	20171216 15:17:11	1513437423	0.00326477	10.9613	385.329	317.35	31.123	37.7898	0.30334	2.23015	0.282141	0.178119	41.2805	20.0022	19.9701	2.34227	49.8589	1.22811	2.46317	1.11417	-143.976	97.9927	8.86856	4.16535	-0.0406514	0.0456347	3.41979	9	2	1.00034	0.0340173	52932.2	0	0	0	0	#DIV/0!	-1	MPF-1075-20171216-15_10_11	771.02	2616.63	0.705339	0.5	210.741	10.9613	74.3218	0.729339
55	1513437491	13166.5	20171216 15:18:11	1513437483	0.00322021	10.9124	385.408	316.345	31.0249	37.7982	0.296553	2.22938	0.276252	0.174365	41.2805	20.0147	20.0064	2.34754	49.7453	1.22514	2.46283	1.1224	-142.011	93.3361	8.45149	1.05667	-0.040631	0.0456118	3.41843	9	2	1.00034	0.0340334	52907.2	0	0	0	0	#DIV/0!	-1	MPF-1077-20171216-15_11_11	771.621	2630.6	0.706675	0.5	210.74	10.9124	74.4625	0.729233
56	1513437551	13226.5	20171216 15:19:11	1513437543	0.00316724	11.0573	385.269	314.799	30.872	37.783	0.293442	2.22864	0.273543	0.17264	41.28	19.9613	19.985	2.34444	50.1458	1.22963	2.45211	1.11481	-139.675	87.3521	7.90855	-3.13472	-0.0406112	0.0455896	3.41711	9	2	1.00034	0.0340412	52895.1	0	0	0	0	#DIV/0!	-1	MPF-1079-20171216-15_12_11	772.757	2636.4	0.706889	0.5	210.738	11.0573	74.4843	0.731604
57	1513437611	13286.5	20171216 15:20:11	1513437603	0.00309833	10.9734	385.408	314.289	30.8221	37.7967	0.287834	2.23016	0.268674	0.169536	41.2841	19.9284	19.9655	2.34161	50.3885	1.23128	2.44358	1.11033	-136.636	82.9577	7.50266	-4.89169	-0.0406518	0.0456352	3.41982	9	2	1.00034	0.034002	52956	0	0	0	0	#DIV/0!	-1	MPF-1081-20171216-15_13_11	774.181	2645.18	0.707324	0.5	210.76	10.9734	74.5378	0.730619
58	1513437671	13346.5	20171216 15:21:11	1513437663	0.00298292	10.9601	385.452	311.031	30.5015	37.7997	0.272932	2.22816	0.255626	0.16123	41.2844	19.9344	19.9451	2.33865	49.823	1.21505	2.43873	1.12361	-131.547	81.4551	7.37141	-1.43603	-0.0405982	0.0455751	3.41624	9	2	1.00034	0.0340414	52894.8	0	0	0	0	#DIV/0!	-1	MPF-1083-20171216-15_14_11	775.826	2651.33	0.707382	0.5	210.761	10.9601	74.5441	0.731433
59	1513437731	13406.5	20171216 15:22:11	1513437723	0.00289996	10.9135	385.548	309.266	30.3295	37.8104	0.264058	2.23088	0.247842	0.156275	41.2756	19.9572	19.9567	2.34033	49.7828	1.21363	2.43786	1.1267	-127.888	79.4675	7.18297	0.0379832	-0.040671	0.0456568	3.4211	9	2	1.00034	0.0339822	52986.9	0	0	0	0	#DIV/0!	-1	MPF-1085-20171216-15_15_11	777.351	2659.68	0.707728	0.5	210.716	10.9135	74.5648	0.731705
60	1513437791	13466.5	20171216 15:23:11	1513437783	0.00280849	10.8721	385.655	307.169	30.1236	37.8206	0.254527	2.22986	0.239418	0.150919	41.2756	19.9826	19.9737	2.34279	49.7832	1.21326	2.43709	1.12953	-123.854	76.7752	6.9432	1.13973	-0.0406438	0.0456262	3.41928	9	2	1.00034	0.0340034	52953.8	0	0	0	0	#DIV/0!	-1	MPF-1087-20171216-15_16_11	778.911	2668.67	0.708128	0.5	210.716	10.8721	74.6071	0.732414
61	1513437851	13526.5	20171216 15:24:11	1513437843	0.0027291	10.8016	385.759	305.582	29.967	37.8295	0.246657	2.23121	0.232448	0.146489	41.2812	19.9868	19.9737	2.3428	49.8145	1.21232	2.43366	1.13048	-120.353	74.0733	6.69402	1.69509	-0.0406799	0.0456667	3.42169	9	2	1.00034	0.0339719	53002.9	0	0	0	0	#DIV/0!	-1	MPF-1089-20171216-15_17_11	780.501	2669.43	0.707615	0.5	210.746	10.8016	74.5636	0.731486
62	1513437911	13586.5	20171216 15:25:11	1513437903	0.00265074	10.7239	385.896	304.078	29.8189	37.8423	0.239172	2.22809	0.225769	0.142247	41.2781	19.9899	19.9737	2.3428	49.8833	1.21231	2.43029	1.13049	-116.898	71.2683	6.44883	2.09746	-0.0405964	0.045573	3.41612	9	2	1.00034	0.0340364	52902.6	0	0	0	0	#DIV/0!	-1	MPF-1091-20171216-15_18_11	782.037	2671.38	0.707254	0.5	210.73	10.7239	74.5199	0.730626
63	1513437971	13646.5	20171216 15:26:11	1513437963	0.00256943	10.7393	385.919	301.729	29.5879	37.8437	0.231768	2.22946	0.219166	0.138054	41.2817	19.9867	19.9619	2.34108	49.9767	1.21227	2.42567	1.12881	-113.312	69.0316	6.24123	3.24275	-0.040633	0.0456141	3.41856	9	2	1.00034	0.0340034	52953.8	0	0	0	0	#DIV/0!	-1	MPF-1093-20171216-15_19_11	783.634	2677.5	0.707326	0.5	210.749	10.7393	74.5342	0.730838
64	1513438031	13706.5	20171216 15:27:11	1513438023	0.00250089	10.6924	386.005	299.815	29.4001	37.8519	0.224643	2.23064	0.212789	0.134006	41.279	19.9891	19.9473	2.33897	49.8365	1.20731	2.42255	1.13166	-110.289	68.3021	6.17088	5.46283	-0.0406646	0.0456496	3.42067	9	2	1.00034	0.0339756	52997.2	0	0	0	0	#DIV/0!	-1	MPF-1095-20171216-15_20_11	785.277	2674.94	0.706432	0.5	210.735	10.6924	74.4351	0.731702
65	1513438091	13766.5	20171216 15:28:11	1513438083	0.00244411	10.641	386.098	298.419	29.2628	37.8605	0.219211	2.22863	0.207898	0.130904	41.2822	20.0044	19.9456	2.33872	49.8233	1.20674	2.42204	1.13198	-107.785	68.0409	6.15266	7.6904	-0.0406109	0.0455893	3.41709	9	2	1.00034	0.0340184	52930.6	0	0	0	0	#DIV/0!	-1	MPF-1097-20171216-15_21_11	786.811	2677.38	0.706126	0.5	210.752	10.641	74.4086	0.730811
66	1513438151	13826.5	20171216 15:29:11	1513438143	0.00236787	10.6491	386.13	295.699	28.9954	37.8628	0.211834	2.22823	0.201248	0.126687	41.2752	20.0373	19.9569	2.34036	49.8319	1.20749	2.42314	1.13286	-104.423	67.5527	6.11021	10.5151	-0.0406001	0.0455772	3.41637	9	2	1.00034	0.0340279	52915.7	0	0	0	0	#DIV/0!	-1	MPF-1099-20171216-15_22_11	788.179	2674.71	0.705322	0.5	210.715	10.6491	74.311	0.729698
67	1513438211	13886.5	20171216 15:30:11	1513438203	0.00233525	10.6662	386.114	294.393	28.8676	37.8615	0.208805	2.2288	0.198514	0.124954	41.2807	20.0546	19.9708	2.34238	49.9059	1.20975	2.42406	1.13263	-102.985	66.6359	6.02636	10.9583	-0.0406154	0.0455943	3.41738	9	2	1.00034	0.0340164	52933.7	0	0	0	0	#DIV/0!	-1	MPF-1101-20171216-15_23_11	789.491	2681.68	0.705598	0.5	210.744	10.6662	74.3504	0.731221
68	1513438271	13946.5	20171216 15:31:11	1513438263	0.00229629	10.6743	386.159	293.646	28.7938	37.8652	0.206822	2.22977	0.196725	0.123819	41.2786	20.0617	19.9808	2.34382	50.35	1.22005	2.42314	1.12377	-101.266	64.7327	5.85179	10.5968	-0.0406414	0.0456235	3.41912	9	2	1.00034	0.0339948	52967.3	0	0	0	0	#DIV/0!	-1	MPF-1103-20171216-15_24_11	790.749	2685.79	0.70558	0.5	210.734	10.6743	74.3447	0.730329
69	1513438331	14006.5	20171216 15:32:11	1513438323	0.00226952	10.6357	386.196	292.272	28.6589	37.8687	0.202669	2.22941	0.192962	0.121435	41.2821	20.0525	19.9668	2.34179	49.9659	1.20939	2.42043	1.1324	-100.086	64.2256	5.80593	11.2278	-0.0406318	0.0456127	3.41848	9	2	1.00034	0.0340004	52958.5	0	0	0	0	#DIV/0!	-1	MPF-1105-20171216-15_25_11	792.071	2689.47	0.705492	0.5	210.752	10.6357	74.3418	0.731806
70	1513438391	14066.5	20171216 15:33:11	1513438383	0.00223988	10.6021	386.247	291.328	28.5657	37.8729	0.199641	2.22816	0.190209	0.119691	41.2797	20.047	19.96	2.3408	49.915	1.20702	2.41816	1.13378	-98.7786	63.1788	5.71388	11.3938	-0.0405982	0.045575	3.41624	9	2	1.00034	0.0340256	52919.3	0	0	0	0	#DIV/0!	-1	MPF-1107-20171216-15_26_11	793.357	2695.73	0.705699	0.5	210.739	10.6021	74.3589	0.732125
71	1513438451	14126.5	20171216 15:34:11	1513438443	0.00221001	10.5864	386.268	290.472	28.4815	37.8746	0.197244	2.23036	0.18804	0.118316	41.281	20.0472	19.9482	2.3391	49.968	1.20754	2.41663	1.13156	-97.4614	63.4174	5.72915	12.9662	-0.0406571	0.0456412	3.42017	9	2	1.00034	0.0339772	52994.7	0	0	0	0	#DIV/0!	-1	MPF-1109-20171216-15_27_11	794.664	2702.68	0.705972	0.5	210.746	10.5864	74.3903	0.733553
72	1513438511	14186.5	20171216 15:35:11	1513438503	0.00218513	10.5531	386.374	289.975	28.4324	37.8845	0.195207	2.22797	0.186179	0.117138	41.283	20.0604	19.9466	2.33887	50.0074	1.20889	2.41741	1.12998	-96.3644	64.172	5.80365	14.8943	-0.0405932	0.0455694	3.41591	9	2	1.00034	0.0340291	52913.9	0	0	0	0	#DIV/0!	-1	MPF-1111-20171216-15_28_11	795.845	2705.25	0.705815	0.5	210.756	10.5531	74.3774	0.733171
73	1513438571	14246.5	20171216 15:36:11	1513438563	0.00216119	10.5235	386.368	289.438	28.3793	37.8832	0.193409	2.2284	0.184544	0.116102	41.2824	20.0798	19.9575	2.34044	50.1427	1.21299	2.41908	1.12745	-95.3086	64.2239	5.80788	16.0056	-0.0406047	0.0455823	3.41667	9	2	1.00034	0.0340212	52926.2	0	0	0	0	#DIV/0!	-1	MPF-1113-20171216-15_29_11	796.966	2711.43	0.706072	0.5	210.753	10.5235	74.4034	0.732761
74	1513438631	14306.5	20171216 15:37:11	1513438623	0.00216158	10.5213	386.372	289.002	28.3358	37.8826	0.192455	2.22833	0.183675	0.115552	41.2815	20.0873	19.9599	2.34079	49.9043	1.2078	2.42022	1.13299	-95.3259	64.8566	5.86558	16.6778	-0.0406028	0.0455802	3.41654	9	2	1.00034	0.0340237	52922.3	0	0	0	0	#DIV/0!	-1	MPF-1115-20171216-15_30_11	798.084	2715.88	0.706141	0.5	210.749	10.5213	74.4091	0.733685
75	1513438691	14366.5	20171216 15:38:11	1513438683	0.00213012	10.5501	386.327	287.238	28.1628	37.8782	0.189265	2.2281	0.180766	0.11371	41.2811	20.1041	19.9669	2.34181	49.8663	1.20735	2.42117	1.13446	-93.9381	64.7631	5.85813	17.9643	-0.0405966	0.0455733	3.41614	9	2	1.00034	0.0340293	52913.6	0	0	0	0	#DIV/0!	-1	MPF-1117-20171216-15_31_11	799.262	2718.14	0.705953	0.5	210.747	10.5501	74.3886	0.732435
[truncated: 96 more columns]

## Sheet: ND Beet 4
Sys	Sys	Sys	Sys	GasEx	GasEx	GasEx	GasEx	GasEx	GasEx	GasEx	GasEx	GasEx	GasEx	GasEx	GasEx	GasEx	GasEx	GasEx	GasEx	GasEx	GasEx	GasEx	GasEx	GasEx	GasEx	GasEx	GasEx	GasEx	GasEx	Leak	Leak	Leak	Leak	Leak	FLR	FLR	FLR	FLR	FLR	FLR	FLR	FLR	FLR	FLR	FLR	FLR	FLR	FLR	FLR
obs	time	elapsed	date	TIME	E	A	Ca	Ci	Pci	Pca	gsw	gbw	gtw	gtc	Rabs	TleafEB	TleafCnd	SVPleaf	RHcham	VPcham	SVPcham	VPDleaf	LatHFlux	SenHFlux	NetTherm	EBSum	blfa_1	blfa_2	blfa_3	Leak	LeakPct	CorrFact	CorrFactPct	Fan	DarkAdaptedID	Fo	Fm	Fv	Fv/Fm	Adark	LightAdaptedID	Fs	Fm'	PhiPS2	PS2/1	Qabs_fs	Afs	ETR	Fv'/Fm'
	s	s		s	mol m⁻² s⁻¹	µmol m⁻² s⁻¹	µmol mol⁻¹	µmol mol⁻¹	Pa	Pa	mol m⁻² s⁻¹	mol m⁻² s⁻¹	mol m⁻² s⁻¹	mol m⁻² s⁻¹	W m⁻²	°C	°C	kPa	%	kPa	kPa	kPa	W m⁻²	W m⁻²	W m⁻²	W m⁻²				µmol s⁻¹	%		%	µmol s⁻¹						µmol m⁻² s⁻¹						µmol m⁻² s⁻¹	µmol m⁻² s⁻¹	µmol m⁻² s⁻¹
1	1.51344e+09	14700.6	20171216 15:43:45	1.51344e+09	0.000488198	1.3304	398.095	349.256	34.2427	39.0312	0.0500907	2.22816	0.0494734	0.0309757	41.2768	21.7228	18.8092	2.17906	47.5183	1.22838	2.58506	0.950684	-21.5295	331.905	30.0081	381.66	-0.0405984	0.0455752	3.41625	6	1	1.00023	0.0227652	52724.1	0	0	0	0	#DIV/0!	-1	MPF-1119-20171216-15_36_46	905.456	1679.94	0.461019	0.5	210.726	1.3304	48.5744	0.612998
2	1.51344e+09	14760.6	20171216 15:44:45	1.51344e+09	0.000375345	2.10401	397.416	288.492	28.2847	38.964	0.033028	2.22745	0.0327583	0.020498	41.2784	23.7807	21.074	2.50731	48.1228	1.40635	2.92242	1.10096	-16.5527	302.422	27.9551	355.103	-0.0405795	0.045554	3.41499	5	1	1.00019	0.0191089	52341.6	0	0	0	0	#DIV/0!	-1	MPF-1121-20171216-15_37_46	804.864	1917.25	0.580199	0.5	210.733	2.10401	61.1337	0.657374
3	1.51344e+09	14820.6	20171216 15:45:45	1.51344e+09	0.000535388	2.24173	397.214	314.666	30.8485	38.9411	0.0476235	2.22799	0.0470651	0.0294653	41.277	22.9533	21.4546	2.56652	52.8626	1.4743	2.78892	1.09222	-23.6106	163.846	15.1115	196.624	-0.0405938	0.0455701	3.41595	6	1	1.00023	0.022864	52496.2	0	0	0	0	#DIV/0!	-1	MPF-1123-20171216-15_38_46	790.627	2086.23	0.621026	0.5	210.723	2.24173	65.4322	0.685519
4	1.51344e+09	14880.6	20171216 15:46:45	1.51344e+09	0.000564263	2.39742	396.961	313.771	30.7542	38.908	0.0505048	2.22938	0.0498777	0.0312292	41.2775	21.134	20.2436	2.38225	51.8244	1.29421	2.49731	1.08804	-24.884	91.9859	8.34899	116.728	-0.0406309	0.0456118	3.41842	5	1	1.00019	0.0189197	52865.1	0	0	0	0	#DIV/0!	-1	MPF-1125-20171216-15_39_46	781.519	2103.91	0.62854	0.5	210.726	2.39742	66.2247	0.690281
5	1.51344e+09	14940.6	20171216 15:47:45	1.51344e+09	0.000849547	2.53338	396.553	338.656	33.1932	38.868	0.0799809	2.22913	0.0784201	0.0491503	41.2777	19.7875	19.2175	2.23528	51.5643	1.19203	2.31174	1.04325	-37.465	65.0087	5.83273	74.6541	-0.0406242	0.0456042	3.41798	3	1	1.00011	0.0113044	53082.5	0	0	0	0	#DIV/0!	-1	MPF-1127-20171216-15_40_46	779.002	2110.63	0.630915	0.5	210.733	2.53338	66.4774	0.692262
6	1.51344e+09	15000.6	20171216 15:48:45	1.51344e+09	0.000606145	2.76984	396.392	308.284	30.2149	38.8504	0.0548099	2.23041	0.0540725	0.0338607	41.2781	20.0903	19.2651	2.24192	49.5951	1.16232	2.34361	1.0796	-26.731	85.8921	7.71262	108.152	-0.0406585	0.0456427	3.42026	4	1	1.00015	0.0150724	53085.3	0	0	0	0	#DIV/0!	-1	MPF-1129-20171216-15_41_46	782.489	2218.91	0.647354	0.5	210.737	2.76984	68.2106	0.70481
7	1.51344e+09	15060.6	20171216 15:49:45	1.51344e+09	0.00049695	3.01549	396.13	276.921	27.1378	38.8201	0.0431106	2.22853	0.0426526	0.0266986	41.279	20.7762	19.8537	2.32544	49.3631	1.20422	2.43951	1.12123	-21.9155	93.0778	8.41811	120.859	-0.0406082	0.0455862	3.41691	4	1	1.00015	0.0151238	52904.8	0	0	0	0	#DIV/0!	-1	MPF-1131-20171216-15_42_46	792.737	2399.84	0.669671	0.5	210.741	3.01549	70.5637	0.723323
8	1.51344e+09	15120.6	20171216 15:50:45	1.51344e+09	0.000511857	3.25946	395.859	270.957	26.5527	38.7926	0.0443559	2.22729	0.043871	0.0274625	41.2795	20.8293	20.0304	2.35103	50.1812	1.22856	2.44825	1.12247	-22.5729	78.7873	7.13816	104.632	-0.0405752	0.0455492	3.41471	4	1	1.00015	0.0151386	52853.1	0	0	0	0	#DIV/0!	-1	MPF-1133-20171216-15_43_46	802.075	2544.87	0.684827	0.5	210.743	3.25946	72.1614	0.73388
9	1.51344e+09	15180.6	20171216 15:51:45	1.51344e+09	0.000557053	3.687	395.325	266.185	26.0826	38.7366	0.0484594	2.22721	0.0478812	0.0299771	41.2766	20.7263	20.0146	2.34874	50.4948	1.22957	2.43505	1.11917	-24.566	70.1375	6.35136	93.1994	-0.0405729	0.0455467	3.41455	4	1	1.00015	0.0151349	52865.9	0	0	0	0	#DIV/0!	-1	MPF-1135-20171216-15_44_46	809.065	2662.02	0.696071	0.5	210.727	3.687	73.3405	0.743165
10	1.51344e+09	15240.6	20171216 15:52:45	1.51344e+09	0.000588997	4.17327	394.721	256.998	25.185	38.6814	0.0512675	2.22766	0.0506209	0.0316955	41.2781	20.5809	19.9354	2.33725	50.4241	1.21769	2.41491	1.11956	-25.9748	63.4872	5.74168	84.5322	-0.0405851	0.0455603	3.41537	4	1	1.00015	0.0151236	52905.6	0	0	0	0	#DIV/0!	-1	MPF-1137-20171216-15_45_46	814.788	2757.13	0.70448	0.5	210.734	4.17327	74.229	0.749152
11	1.51344e+09	15300.6	20171216 15:53:45	1.51344e+09	0.000630138	4.7628	393.975	247.318	24.2358	38.6074	0.0547986	2.22858	0.0540609	0.0338535	41.2796	20.5267	19.9111	2.33373	50.3203	1.21217	2.4089	1.12157	-27.7891	61.5867	5.56567	80.6428	-0.0406095	0.0455878	3.417	4	1	1.00015	0.0151128	52943.4	0	0	0	0	#DIV/0!	-1	MPF-1139-20171216-15_46_46	819.624	2841.39	0.711541	0.5	210.741	4.7628	74.9756	0.754092
12	1.51344e+09	15360.6	20171216 15:54:45	1.51344e+09	0.000666401	5.33504	393.293	237.499	23.2739	38.541	0.0576494	2.22873	0.0568336	0.0355933	41.2793	20.5358	19.9375	2.33754	50.1348	1.20929	2.41207	1.12825	-29.3883	60.9903	5.51276	78.3941	-0.0406134	0.0455921	3.41726	4	1	1.00015	0.0151125	52944.4	0	0	0	0	#DIV/0!	-1	MPF-1141-20171216-15_47_46	823.11	2912.45	0.717382	0.5	210.741	5.33504	75.5908	0.759268
13	1.51344e+09	15420.6	20171216 15:55:45	1.51344e+09	0.00073638	5.97833	392.488	234.653	22.9932	38.4592	0.0638003	2.2286	0.0628027	0.03934	41.2757	20.5392	19.9727	2.34265	50.2697	1.21457	2.4161	1.12808	-32.4743	59.9973	5.42504	74.2237	-0.04061	0.0455883	3.41703	4	1	1.00015	0.0151151	52935.1	0	0	0	0	#DIV/0!	-1	MPF-1143-20171216-15_48_46	825.101	2969.43	0.722135	0.5	210.721	5.97833	76.0845	0.760297
14	1.51344e+09	15480.6	20171216 15:56:45	1.51344e+09	0.000816959	6.66312	391.637	233.177	22.8487	38.376	0.0709121	2.22834	0.0696819	0.0436599	41.2785	20.5026	19.9846	2.34437	50.3758	1.21641	2.41468	1.12796	-36.0279	57.4226	5.1929	67.8662	-0.0406032	0.0455806	3.41657	4	1	1.00015	0.0151171	52928.3	0	0	0	0	#DIV/0!	-1	MPF-1145-20171216-15_49_46	825.909	3009.31	0.725549	0.5	210.736	6.66312	76.4498	0.761813
15	1.51344e+09	15540.6	20171216 15:57:45	1.51344e+09	0.000915791	7.31895	390.792	235.48	23.0742	38.2929	0.0796844	2.22798	0.0781344	0.0489707	41.2793	20.4312	19.9565	2.3403	50.3375	1.21263	2.409	1.12767	-40.3864	56.2025	5.08166	62.1771	-0.0405935	0.0455697	3.41592	4	1	1.00015	0.0151186	52923	0	0	0	0	#DIV/0!	-1	MPF-1147-20171216-15_50_46	825.865	3111.04	0.734537	0.5	210.74	7.31895	77.3981	0.670374
16	1.51344e+09	15600.6	20171216 15:58:45	1.51344e+09	0.00139722	9.48093	387.987	214.245	20.9921	38.0157	0.0929933	2.22701	0.0908887	0.0569906	401.235	23.434	22.3942	2.71798	50.255	1.24216	2.47171	1.47582	-61.6174	-186.435	-17.1118	136.07	-0.0405678	0.0455409	3.41421	4	1	1.00015	0.0151493	52815.7	0	0	0	0	#DIV/0!	-1	MPF-1149-20171216-15_51_46	1220.91	1354.21	0.0984312	0.5	2101.17	9.48093	103.41	0.499826
17	1.51344e+09	15660.6	20171216 15:59:45	1.51344e+09	0.00157853	11.4446	385.579	206.869	20.2702	37.7813	0.109131	2.22788	0.106246	0.0666564	401.237	22.4337	21.86	2.63094	51.6068	1.20361	2.33227	1.42732	-69.6132	-235.288	-21.4257	74.9101	-0.040591	0.0455669	3.41576	4	1	1.00015	0.0150925	53014.4	0	0	0	0	#DIV/0!	-1	MPF-1151-20171216-15_52_46	1088.73	1241.16	0.12281	0.5	2101.18	11.4446	129.023	0.489735
18	1.51344e+09	15720.6	20171216 16:00:45	1.51344e+09	0.00195553	13.1928	383.317	226.586	22.201	37.5574	0.14512	2.22743	0.140065	0.0879802	401.246	21.0506	20.7605	2.45943	51.774	1.11644	2.15637	1.34299	-86.2388	-254.426	-22.8953	37.6864	-0.0405789	0.0455534	3.41495	3	1	1.00011	0.0112735	53228	0	0	0	0	#DIV/0!	-1	MPF-1153-20171216-15_53_46	1060.3	1216.75	0.128579	0.5	2101.23	13.1928	135.087	0.494226
19	1.51344e+09	15780.6	20171216 16:01:45	1.51344e+09	0.00214766	14.8427	381.231	228.483	22.3857	37.3511	0.168144	2.22787	0.161399	0.101458	401.239	19.9941	19.8435	2.32397	51.465	1.04266	2.02595	1.28131	-94.7118	-263.623	-23.4869	19.4166	-0.0405907	0.0455666	3.41574	2	0	1.00007	0.00748774	53424.7	0	0	0	0	#DIV/0!	-1	MPF-1155-20171216-15_54_46	1050.04	1211.42	0.133217	0.5	2101.19	14.8427	139.957	0.494923
20	1.51344e+09	15840.6	20171216 16:02:45	1.51344e+09	0.00255192	16.3996	379.124	237.926	23.3123	37.1471	0.203185	2.2257	0.193413	0.121722	401.241	19.7879	19.4973	2.27456	49.7526	1.0034	2.01679	1.27115	-112.54	-230.455	-20.5077	37.7386	-0.0405327	0.0455015	3.41186	1	0	1.00004	0.00374794	53364.7	0	0	0	0	#DIV/0!	-1	MPF-1157-20171216-15_55_46	1042.42	1202.61	0.133201	0.5	2101.2	16.3996	139.94	0.494932
21	1.51344e+09	15900.6	20171216 16:03:45	1.51344e+09	0.00268881	18.3071	376.832	223.539	21.9014	36.9205	0.208362	2.2248	0.198096	0.12469	401.233	20.6009	20.0777	2.35793	49.379	1.05121	2.12886	1.30672	-118.577	-196.819	-17.6517	68.1855	-0.0405088	0.0454746	3.41027	2	0	1.00008	0.00752262	53177	0	0	0	0	#DIV/0!	-1	MPF-1159-20171216-15_56_46	1028.36	1202.11	0.144536	0.5	2101.16	18.3071	151.847	0.493757
22	1.51344e+09	15960.6	20171216 16:04:45	1.51344e+09	0.00306234	20.0604	374.575	227.77	22.3185	36.7034	0.240386	2.22654	0.226842	0.142929	401.243	20.6501	20.2863	2.38855	50.6	1.08921	2.15259	1.29934	-135.049	-200.772	-18.0277	47.3938	-0.0405552	0.0455268	3.41337	2	0	1.00008	0.00751887	53203.5	0	0	0	0	#DIV/0!	-1	MPF-1161-20171216-15_57_46	1017.33	1205.2	0.155881	0.5	2101.21	20.0604	163.769	0.495536
23	1.51344e+09	16020.6	20171216 16:05:45	1.51344e+09	0.00338536	21.4753	372.727	231.282	22.6621	36.5215	0.269053	2.22674	0.25221	0.159056	401.244	20.3632	20.1175	2.36374	50.3391	1.07158	2.12871	1.29217	-149.294	-201.9	-18.0952	31.9537	-0.0405605	0.0455327	3.41372	2	0	1.00008	0.00751335	53242.5	0	0	0	0	#DIV/0!	-1	MPF-1163-20171216-15_58_46	1011.71	1207.39	0.162068	0.5	2101.22	21.4753	170.27	0.498803
24	1.51344e+09	16080.6	20171216 16:06:45	1.51344e+09	0.00375239	22.6954	371.134	238.801	23.3991	36.3658	0.307034	2.22881	0.285324	0.18015	401.24	20.1562	19.9993	2.34651	51.0146	1.0804	2.11783	1.26611	-165.48	-197.703	-17.6844	20.3725	-0.0406157	0.0455947	3.41741	2	0	1.00008	0.00750145	53327	0	0	0	0	#DIV/0!	-1	MPF-1165-20171216-15_59_46	1007.61	1213.33	0.169552	0.5	2101.19	22.6954	178.131	0.501191
25	1.51344e+09	16141	20171216 16:07:45	1.51344e+09	0.00399777	23.9281	369.508	236.7	23.1929	36.2059	0.323683	2.22913	0.299656	0.189295	401.24	20.2396	20.0814	2.35847	50.192	1.07414	2.14006	1.28433	-176.302	-187.577	-16.7977	20.5637	-0.0406242	0.0456042	3.41797	2	0	1.00008	0.00750424	53307.2	0	0	0	0	#DIV/0!	-1	MPF-1167-20171216-16_00_46	1001.74	1214.47	0.175166	0.5	2101.19	23.9281	184.028	0.50133
26	1.51344e+09	16201	20171216 16:08:45	1.51344e+09	0.00424362	24.8806	368.279	238.679	23.3873	36.0863	0.346868	2.22738	0.319413	0.201918	401.238	20.1806	20.0856	2.35908	50.3989	1.08011	2.14312	1.27897	-187.143	-185.199	-16.6001	12.2957	-0.0405774	0.0455517	3.41485	1	0	1.00004	0.00375642	53244.2	0	0	0	0	#DIV/0!	-1	MPF-1169-20171216-16_01_46	996.539	1214.86	0.179708	0.5	2101.18	24.8806	188.8	0.501572
27	1.51344e+09	16261	20171216 16:09:45	1.51344e+09	0.00444998	25.6037	367.336	240.068	23.5235	35.9941	0.365124	2.22929	0.334862	0.211798	401.235	20.1673	20.0949	2.36044	50.2664	1.08116	2.15086	1.27928	-196.244	-179.559	-16.0862	9.34593	-0.0406284	0.0456089	3.41825	1	0	1.00004	0.00375264	53297.9	0	0	0	0	#DIV/0!	-1	MPF-1171-20171216-16_02_46	991.829	1217.03	0.185042	0.5	2101.17	25.6037	194.402	0.5032
28	1.51344e+09	16321	20171216 16:10:45	1.51344e+09	0.00459918	26.1363	366.637	241.084	23.6242	35.9273	0.37911	2.22789	0.346576	0.2193	401.237	20.1251	20.0823	2.35861	50.2388	1.08105	2.15182	1.27755	-202.824	-177.073	-15.8731	5.46687	-0.040591	0.045567	3.41576	1	0	1.00004	0.00375603	53249.6	0	0	0	0	#DIV/0!	-1	MPF-1173-20171216-16_03_46	987.282	1213.47	0.186397	0.5	2101.18	26.1363	195.827	0.500606
29	1.51344e+09	16381	20171216 16:11:45	1.51344e+09	0.00469122	26.4768	366.165	240.983	23.6137	35.8801	0.385803	2.22827	0.35217	0.222883	401.239	20.1346	20.093	2.36016	49.958	1.07776	2.15733	1.2824	-206.883	-173.48	-15.5524	5.32412	-0.0406014	0.0455786	3.41645	1	0	1.00004	0.00375565	53255.1	0	0	0	0	#DIV/0!	-1	MPF-1175-20171216-16_04_46	982.698	1210.91	0.188463	0.5	2101.19	26.4768	197.999	0.500475
30	1.51344e+09	16441	20171216 16:12:45	1.51344e+09	0.00472062	26.7315	365.855	240.742	23.5892	35.8485	0.389966	2.22783	0.355632	0.225102	401.242	20.1108	20.0817	2.35851	50.1382	1.08069	2.15541	1.27783	-208.179	-173.791	-15.5813	3.6908	-0.0405894	0.0455652	3.41566	1	0	1.00004	0.00375653	53242.7	0	0	0	0	#DIV/0!	-1	MPF-1177-20171216-16_05_46	978.163	1212.29	0.193128	0.5	2101.21	26.7315	202.9	0.498734
31	1.51344e+09	16501	20171216 16:13:45	1.51344e+09	0.0047515	26.9205	365.606	239.59	23.4751	35.8221	0.38986	2.2268	0.35553	0.225038	401.24	20.1415	20.1024	2.36154	49.7497	1.07504	2.16089	1.2865	-209.541	-171.326	-15.3723	5.00018	-0.0405621	0.0455346	3.41383	1	0	1.00004	0.00375948	53200.8	0	0	0	0	#DIV/0!	-1	MPF-1179-20171216-16_06_46	973.398	1210.83	0.19609	0.5	2101.19	26.9205	206.012	0.500805
32	1.51344e+09	16561	20171216 16:14:45	1.51344e+09	0.0047171	26.9987	365.548	238.564	23.3752	35.8175	0.387595	2.22755	0.353654	0.223835	401.244	20.1257	20.0874	2.35934	49.8474	1.07533	2.15724	1.28401	-208.024	-172.823	-15.498	4.89965	-0.040582	0.0455569	3.41516	1	0	1.00004	0.00375736	53230.8	0	0	0	0	#DIV/0!	-1	MPF-1181-20171216-16_07_46	969.297	1200.59	0.192649	0.5	2101.22	26.9987	202.399	0.494582
33	1.51344e+09	16621	20171216 16:15:45	1.51344e+09	0.00467828	26.9918	365.556	237.735	23.2921	35.8153	0.384553	2.22754	0.351118	0.22221	401.237	20.1232	20.0762	2.35771	49.8883	1.07516	2.15514	1.28255	-206.312	-173.35	-15.5433	6.03145	-0.0405818	0.0455566	3.41514	1	0	1.00004	0.0037572	53233.1	0	0	0	0	#DIV/0!	-1	MPF-1183-20171216-16_08_46	965.24	1202.53	0.197325	0.5	2101.18	26.9918	207.308	0.494865
34	1.51344e+09	16681	20171216 16:16:45	1.51344e+09	0.00462518	26.9422	365.65	236.078	23.1304	35.8255	0.377951	2.22682	0.345593	0.218672	401.238	20.1688	20.1064	2.36212	49.7423	1.07385	2.15882	1.28827	-203.97	-173.647	-15.5795	8.04136	-0.0405625	0.045535	3.41386	2	0	1.00008	0.00751879	53204	0	0	0	0	#DIV/0!	-1	MPF-1185-20171216-16_09_46	961.131	1195.71	0.196183	0.5	2101.19	26.9422	206.109	0.495312
35	1.51344e+09	16741	20171216 16:17:45	1.51344e+09	0.0045852	26.8482	365.797	237.151	23.2346	35.8386	0.379385	2.22733	0.346798	0.219443	401.24	20.1464	20.1004	2.36124	50.5422	1.08869	2.15402	1.27256	-202.207	-177.241	-15.8949	5.89731	-0.0405761	0.0455503	3.41477	1	0	1.00004	0.00375759	53227.6	0	0	0	0	#DIV/0!	-1	MPF-1187-20171216-16_10_46	957.312	1194.95	0.198869	0.5	2101.2	26.8482	208.932	0.493753
36	1.51344e+09	16801	20171216 16:18:45	1.51344e+09	0.00450588	26.8586	365.796	233.607	22.8874	35.8386	0.368111	2.22823	0.33736	0.213399	401.244	20.1341	20.0749	2.35751	49.8806	1.07184	2.14882	1.28567	-198.709	-178.882	-16.0303	7.62252	-0.0406002	0.0455773	3.41638	2	0	1.00008	0.0075102	53264.9	0	0	0	0	#DIV/0!	-1	MPF-1189-20171216-16_11_46	954.243	1188.5	0.197103	0.5	2101.22	26.8586	207.078	0.491881
37	1.51344e+09	16861	20171216 16:19:45	1.51344e+09	0.00446184	26.6831	366.023	233.044	22.8317	35.8598	0.363144	2.22569	0.33315	0.210707	401.242	20.1343	20.0665	2.3563	49.7104	1.0671	2.14664	1.2892	-196.767	-179.624	-16.1131	8.73832	-0.0405324	0.0455012	3.41185	2	0	1.00008	0.00752184	53182.5	0	0	0	0	#DIV/0!	-1	MPF-1191-20171216-16_12_46	951.045	1184.51	0.197098	0.5	2101.21	26.6831	207.072	0.490422
38	1.51344e+09	16921	20171216 16:20:45	1.51344e+09	0.00440757	26.6484	366.082	231.838	22.7139	35.8663	0.358695	2.22795	0.329426	0.208322	401.238	20.1508	20.0723	2.35713	49.8101	1.06922	2.14659	1.28791	-194.374	-180.535	-16.1789	10.1505	-0.0405927	0.0455688	3.41587	2	0	1.00008	0.00751111	53258.4	0	0	0	0	#DIV/0!	-1	MPF-1193-20171216-16_13_46	948.023	1184.23	0.199461	0.5	2101.19	26.6484	209.552	0.489863
39	1.51344e+09	16981	20171216 16:21:45	1.51344e+09	0.0043671	26.6105	366.14	230.613	22.5937	35.8715	0.354325	2.22831	0.32574	0.205963	401.242	20.1569	20.0787	2.35808	49.7558	1.06756	2.1456	1.29052	-192.589	-182.233	-16.3283	10.0916	-0.0406024	0.0455798	3.41652	2	0	1.00008	0.00750919	53272	0	0	0	0	#DIV/0!	-1	MPF-1195-20171216-16_14_46	945.226	1181.71	0.20012	0.5	2101.21	26.6105	210.247	0.487912
40	1.51344e+09	17041	20171216 16:22:45	1.51344e+09	0.00434923	26.5702	366.219	230.065	22.5408	35.8805	0.351945	2.22785	0.32372	0.204672	401.236	20.1963	20.1077	2.36231	49.7215	1.06904	2.15006	1.29327	-191.801	-181.686	-16.2879	11.4612	-0.0405901	0.0455659	3.4157	2	0	1.00008	0.00751224	53250.5	0	0	0	0	#DIV/0!	-1	MPF-1197-20171216-16_15_46	942.364	1177.03	0.199372	0.5	2101.18	26.5702	209.458	0.487779
41	1.51344e+09	17101	20171216 16:23:45	1.51344e+09	0.0043233	26.5741	366.226	229.721	22.5059	35.8795	0.350929	2.2262	0.322841	0.204112	401.241	20.187	20.1034	2.36169	49.9523	1.07272	2.14749	1.28897	-190.657	-183.34	-16.4464	10.7972	-0.0405462	0.0455166	3.41277	2	0	1.00008	0.00751955	53198.6	0	0	0	0	#DIV/0!	-1	MPF-1199-20171216-16_16_46	939.925	1175.92	0.200689	0.5	2101.21	26.5741	210.845	0.48806
42	1.51344e+09	17161	20171216 16:24:45	1.51344e+09	0.00431701	26.5788	366.209	229.797	22.5144	35.8793	0.351204	2.22828	0.323098	0.204274	401.243	20.1559	20.0842	2.35887	50.0526	1.07273	2.14319	1.28615	-190.38	-185.034	-16.5785	9.25127	-0.0406016	0.0455788	3.41646	2	0	1.00008	0.00750888	53274.3	0	0	0	0	#DIV/0!	-1	MPF-1201-20171216-16_17_46	937.862	1174.33	0.201364	0.5	2101.22	26.5788	211.555	0.486805
43	1.51344e+09	17221	20171216 16:25:45	1.51344e+09	0.00435519	26.5391	366.249	230.51	22.5842	35.8832	0.352711	2.22825	0.324374	0.20509	401.236	20.1526	20.0873	2.35933	49.7498	1.06688	2.14449	1.29246	-192.064	-184.251	-16.5096	8.41143	-0.0406008	0.045578	3.41641	2	0	1.00008	0.00750926	53271.6	0	0	0	0	#DIV/0!	-1	MPF-1203-20171216-16_18_46	935.831	1170.72	0.200637	0.5	2101.18	26.5391	210.787	0.485342
44	1.51344e+09	17281	20171216 16:26:45	1.51344e+09	0.00432979	26.5948	366.198	230.296	22.5638	35.8791	0.352924	2.22654	0.324534	0.205194	401.238	20.1343	20.0684	2.35657	50.0889	1.07227	2.14073	1.2843	-190.944	-185.201	-16.6036	8.48942	-0.0405551	0.0455266	3.41336	2	0	1.00008	0.00751665	53219.2	0	0	0	0	#DIV/0!	-1	MPF-1205-20171216-16_19_46	934.063	1171.67	0.202794	0.5	2101.19	26.5948	213.054	0.48605
45	1.51344e+09	17341	20171216 16:27:45	1.51344e+09	0.0043764	26.6128	366.148	230.943	22.6267	35.8734	0.355312	2.22843	0.326575	0.206497	401.234	20.1559	20.0931	2.36018	49.8719	1.07021	2.14591	1.28997	-192.999	-183.692	-16.4596	8.08365	-0.0406054	0.0455832	3.41672	2	0	1.00008	0.00750871	53275.5	0	0	0	0	#DIV/0!	-1	MPF-1207-20171216-16_20_46	931.88	1169.9	0.203454	0.5	2101.17	26.6128	213.745	0.513805
46	1.51344e+09	17401	20171216 16:28:45	1.51344e+09	0.00351039	9.67926	386.691	332.351	32.5615	37.8854	0.34579	2.23015	0.318529	0.20135	41.2821	18.3915	18.3416	2.11619	47.0302	1.05393	2.24097	1.06226	-154.808	110.209	9.81412	6.49716	-0.0406515	0.0456349	3.4198	1	0	1.00004	0.00375907	53206.7	0	0	0	0	#DIV/0!	-1	MPF-1209-20171216-16_21_46	801.873	2442	0.671633	0.5	210.755	9.67926	70.7749	0.709754
47	1.51344e+09	17461	20171216 16:29:45	1.51344e+09	0.00335486	10.6269	385.646	319.73	31.3242	37.7821	0.305268	2.22712	0.283782	0.179168	41.2827	20.5238	20.1443	2.36767	48.2981	1.23073	2.5482	1.13694	-147.949	143.282	13.0333	49.648	-0.0405706	0.045544	3.4144	2	0	1.00008	0.00758641	52729.9	0	0	0	0	#DIV/0!	-1	MPF-1211-20171216-16_22_46	803.63	2543.92	0.684098	0.5	210.756	10.6269	72.089	0.720447
48	1.51344e+09	17521	20171216 16:30:45	1.51344e+09	0.00323725	10.9129	385.431	315.806	30.941	37.7624	0.294202	2.22448	0.274169	0.173042	41.2791	20.4608	20.4654	2.41511	50.5492	1.28009	2.53237	1.13502	-142.763	92.4134	8.42557	-0.644844	-0.0405001	0.0454649	3.40969	3	1	1.00011	0.0113951	52660.3	0	0	0	0	#DIV/0!	-1	MPF-1213-20171216-16_23_46	795.689	2557.3	0.688856	0.5	210.742	10.9129	72.5854	0.718758
49	1.51344e+09	17581	20171216 16:31:45	1.51344e+09	0.00308907	11.1434	385.199	313.196	30.6845	37.7388	0.288204	2.23057	0.268999	0.169743	41.2778	19.6055	19.8085	2.31893	50.6966	1.21415	2.39493	1.10478	-136.228	62.656	5.65157	-26.6427	-0.0406626	0.0456474	3.42054	2	0	1.00008	0.007544	53026.2	0	0	0	0	#DIV/0!	-1	MPF-1215-20171216-16_24_46	787.504	2547.16	0.690831	0.5	210.736	11.1434	72.7913	0.71829
50	1.51344e+09	17641	20171216 16:32:45	1.51344e+09	0.00284534	11.1015	385.347	307.037	30.0788	37.7504	0.260633	2.22785	0.244802	0.154343	41.2799	19.5242	19.6498	2.2962	49.6727	1.17774	2.37101	1.11846	-125.479	62.1328	5.602	-16.4647	-0.04059	0.0455658	3.41569	2	0	1.00008	0.00755279	52964.6	0	0	0	0	#DIV/0!	-1	MPF-1217-20171216-16_25_46	780.013	2534.15	0.692199	0.5	210.738	11.1015	72.9363	0.71817
51	1.51344e+09	17701	20171216 16:33:45	1.51344e+09	0.00261717	10.9571	385.637	300.678	29.4561	37.7791	0.234401	2.22693	0.221506	0.139541	41.278	19.7746	19.8171	2.32016	49.3766	1.18336	2.39661	1.1368	-115.417	62.8874	5.68227	-5.56969	-0.0405656	0.0455384	3.41406	3	1	1.00011	0.0113429	52902.7	0	0	0	0	#DIV/0!	-1	MPF-1219-20171216-16_26_46	775.8	2528.56	0.693185	0.5	210.728	10.9571	73.0368	0.718164
52	1.51344e+09	17761	20171216 16:34:45	1.51344e+09	0.0024788	10.7997	385.875	297.194	29.1158	37.8038	0.219956	2.22796	0.208565	0.131328	41.2805	20.0038	20.0015	2.34682	49.6574	1.20356	2.42372	1.14327	-109.315	62.6633	5.67005	0.298728	-0.040593	0.0455692	3.41589	3	1	1.00011	0.0113426	52904.2	0	0	0	0	#DIV/0!	-1	MPF-1221-20171216-16_27_46	773.863	2528.67	0.693964	0.5	210.741	10.7997	73.1234	0.718658
53	1.51344e+09	17821.1	20171216 16:35:45	1.51344e+09	0.00238613	10.7026	386.039	294.77	28.8769	37.818	0.210924	2.22718	0.200422	0.126164	41.2779	20.0534	20.0693	2.35671	49.9337	1.21164	2.42649	1.14507	-105.228	56.71	5.13541	-2.10492	-0.0405723	0.0455459	3.41451	3	1	1.00011	0.0113488	52874.8	0	0	0	0	#DIV/0!	-1	MPF-1223-20171216-16_28_46	773.44	2535.68	0.694977	0.5	210.728	10.7026	73.2254	0.718837
54	1.51344e+09	17881.1	20171216 16:36:45	1.51344e+09	0.00234651	10.623	386.153	294.669	28.8668	37.8288	0.20863	2.22759	0.19835	0.12485	41.2757	19.9154	19.9724	2.34261	50.1124	1.20467	2.40394	1.13794	-103.481	50.1881	4.53821	-7.47913	-0.0405833	0.0455583	3.41524	3	1	1.00011	0.01134	52915.8	0	0	0	0	#DIV/0!	-1	MPF-1225-20171216-16_29_46	773.934	2540.89	0.695408	0.5	210.716	10.623	73.2668	0.719476
55	1.51344e+09	17941.1	20171216 16:37:45	1.51344e+09	0.0022728	10.6007	386.23	292.216	28.6273	37.8375	0.201847	2.22756	0.192208	0.120958	41.2793	19.8727	19.9206	2.3351	50.0247	1.19756	2.39394	1.13753	-100.23	48.3111	4.3659	-6.27422	-0.0405823	0.0455571	3.41518	3	1	1.00011	0.0113377	52926.8	0	0	0	0	#DIV/0!	-1	MPF-1227-20171216-16_30_46	774.912	2551.64	0.696308	0.5	210.735	10.6007	73.3684	0.720697
56	1.51344e+09	18001.1	20171216 16:38:45	1.51344e+09	0.00225366	10.7212	386.069	290.124	28.4221	37.8213	0.199632	2.22772	0.190199	0.119685	41.2732	19.8754	19.9195	2.33494	49.9321	1.19507	2.39339	1.13987	-99.3866	47.9942	4.33684	-5.7824	-0.0405865	0.0455619	3.41546	3	1	1.00011	0.0113364	52932.8	0	0	0	0	#DIV/0!	-1	MPF-1229-20171216-16_31_46	776.195	2559.3	0.696716	0.5	210.706	10.7212	73.401	0.722268
57	1.51344e+09	18061.1	20171216 16:39:45	1.51344e+09	0.00217517	10.5895	386.306	288.372	28.2515	37.8459	0.192575	2.2284	0.183784	0.115621	41.2824	19.9369	19.9597	2.34076	50.1229	1.20222	2.39855	1.13854	-95.9248	47.3725	4.281	-2.98889	-0.0406047	0.0455823	3.41667	3	1	1.00011	0.0113329	52949.3	0	0	0	0	#DIV/0!	-1	MPF-1231-20171216-16_32_46	777.668	2571.64	0.697598	0.5	210.752	10.5895	73.5102	0.722006
58	1.51344e+09	18121.1	20171216 16:40:45	1.51344e+09	0.00212049	10.5366	386.367	285.795	27.9987	37.8515	0.186052	2.2281	0.177832	0.111853	41.2747	19.9704	19.9824	2.34405	49.8579	1.19698	2.40079	1.14707	-93.5134	46.4594	4.19986	-1.57949	-0.0405967	0.0455733	3.41614	3	1	1.00011	0.0113356	52936.5	0	0	0	0	#DIV/0!	-1	MPF-1233-20171216-16_33_46	778.98	2575.26	0.697514	0.5	210.713	10.5366	73.4875	0.722591
59	1.51344e+09	18181.1	20171216 16:41:45	1.51344e+09	0.00205339	10.4992	386.428	282.794	27.7042	37.8568	0.179299	2.2276	0.17165	0.107941	41.2782	19.9745	19.9775	2.34334	49.7299	1.19256	2.39807	1.15079	-90.5546	44.8235	4.0524	-0.400542	-0.0405834	0.0455584	3.41525	3	1	1.00011	0.0113385	52923.2	0	0	0	0	#DIV/0!	-1	MPF-1235-20171216-16_34_46	780.532	2580.71	0.697552	0.5	210.731	10.4992	73.498	0.723851
60	1.51344e+09	18241.1	20171216 16:42:45	1.51344e+09	0.00198864	10.4476	386.524	280.537	27.483	37.8662	0.173946	2.22693	0.166735	0.104832	41.2776	19.9684	19.9699	2.34224	49.9131	1.1949	2.39396	1.14734	-87.6989	42.3911	3.83294	-0.197214	-0.0405656	0.0455385	3.41406	3	1	1.00011	0.0113422	52906	0	0	0	0	#DIV/0!	-1	MPF-1237-20171216-16_35_46	782.041	2590.16	0.698072	0.5	210.728	10.4476	73.5519	0.724658
61	1.51344e+09	18301.1	20171216 16:43:45	1.51344e+09	0.00194752	10.4056	386.594	279.674	27.3986	37.873	0.171462	2.22814	0.164454	0.10339	41.2816	19.9523	19.9335	2.33696	50.1256	1.19775	2.3895	1.13921	-85.8855	43.1603	3.89906	2.45548	-0.0405977	0.0455745	3.41621	3	1	1.00011	0.0113324	52951.6	0	0	0	0	#DIV/0!	-1	MPF-1239-20171216-16_36_46	783.66	2599.56	0.698541	0.5	210.749	10.4056	73.6083	0.724423
62	1.51344e+09	18361.1	20171216 16:44:45	1.51344e+09	0.00193135	10.3453	386.686	278.674	27.3028	37.8852	0.168606	2.22834	0.161826	0.101728	41.2859	19.9604	19.9329	2.33688	49.7359	1.18863	2.38988	1.14825	-85.1724	43.5424	3.93327	3.58916	-0.0406031	0.0455805	3.41656	3	1	1.00011	0.011331	52958	0	0	0	0	#DIV/0!	-1	MPF-1241-20171216-16_37_46	785.085	2607.64	0.698929	0.5	210.771	10.3453	73.6571	0.725292
63	1.51344e+09	18421.1	20171216 16:45:45	1.51344e+09	0.00186623	10.3734	386.667	275.151	26.9578	37.8835	0.163174	2.22784	0.156813	0.0985591	41.2809	20.0099	19.9498	2.33932	49.8901	1.19436	2.39398	1.14497	-82.3009	44.8391	4.05223	7.87136	-0.0405897	0.0455655	3.41567	3	1	1.00011	0.0113357	52936.3	0	0	0	0	#DIV/0!	-1	MPF-1243-20171216-16_38_46	786.476	2615.35	0.699284	0.5	210.745	10.3734	73.6854	0.724817
64	1.51344e+09	18481.1	20171216 16:46:45	1.51344e+09	0.00185996	10.3615	386.71	275.026	26.9454	37.8875	0.162709	2.22624	0.15638	0.0982855	41.2769	20.0387	19.9761	2.34314	49.9973	1.19891	2.39795	1.14423	-82.0243	44.8736	4.05936	8.18549	-0.0405471	0.0455177	3.41283	4	1	1.00015	0.0151314	52878.2	0	0	0	0	#DIV/0!	-1	MPF-1245-20171216-16_39_46	787.699	2625.23	0.69995	0.5	210.724	10.3615	73.7483	0.72602
65	1.51344e+09	18541.1	20171216 16:47:45	1.51344e+09	0.00184352	10.3474	386.725	274.111	26.8547	37.8876	0.161006	2.22778	0.15481	0.0972929	41.2841	20.0321	19.9743	2.34288	49.9685	1.1973	2.39612	1.14558	-81.2991	43.6269	3.94356	7.5554	-0.0405883	0.0455639	3.41558	3	1	1.00011	0.0113366	52931.8	0	0	0	0	#DIV/0!	-1	MPF-1247-20171216-16_40_46	788.983	2630.89	0.700108	0.5	210.761	10.3474	73.7779	0.727643
66	1.51344e+09	18601.1	20171216 16:48:45	1.51344e+09	0.00182577	10.3288	386.741	273.393	26.7839	37.8884	0.159552	2.22647	0.153461	0.0964411	41.2789	20.021	19.9603	2.34085	49.98	1.19633	2.39362	1.14451	-80.5165	43.2624	3.9123	7.9371	-0.0405533	0.0455246	3.41324	3	1	1.00011	0.0113454	52891	0	0	0	0	#DIV/0!	-1	MPF-1249-20171216-16_41_46	790.395	2636.19	0.700175	0.5	210.736	10.3288	73.7762	0.7281
67	1.51344e+09	18661.1	20171216 16:49:45	1.51344e+09	0.00180691	10.3557	386.736	272.535	26.6995	37.8875	0.158615	2.22801	0.152598	0.0958956	41.2808	20.0128	19.947	2.33892	50.1724	1.19985	2.39145	1.13907	-79.6846	43.1229	3.89644	8.61559	-0.0405943	0.0455707	3.41598	3	1	1.00011	0.0113338	52944.9	0	0	0	0	#DIV/0!	-1	MPF-1251-20171216-16_42_46	791.678	2644.17	0.700595	0.5	210.746	10.3557	73.8238	0.729964
68	1.51344e+09	18721.1	20171216 16:50:45	1.51344e+09	0.00182667	10.2983	386.787	274.542	26.8972	37.894	0.160728	2.22709	0.154551	0.0971296	41.2803	20.0135	19.9475	2.33899	50.238	1.20197	2.39256	1.13702	-80.5562	43.9472	3.97272	8.64398	-0.0405698	0.0455432	3.41434	4	1	1.00015	0.0151214	52913	0	0	0	0	#DIV/0!	-1	MPF-1253-20171216-16_43_46	792.921	2649.62	0.700742	0.5	210.745	10.2983	73.8388	0.727893
69	1.51344e+09	18781.1	20171216 16:51:45	1.51344e+09	0.00183559	10.3186	386.773	274.055	26.8493	37.8924	0.160376	2.22728	0.154226	0.096924	41.28	20.0245	19.9558	2.3402	49.9116	1.1952	2.39462	1.145	-80.9495	44.6276	4.03434	8.99241	-0.0405748	0.0455487	3.41468	3	1	1.00011	0.0113399	52916.7	0	0	0	0	#DIV/0!	-1	MPF-1255-20171216-16_44_46	793.95	2655.22	0.700985	0.5	210.743	10.3186	73.8637	0.72858
70	1.51344e+09	18841.1	20171216 16:52:45	1.51344e+09	0.00182702	10.3298	386.76	273.308	26.7763	37.8913	0.159418	2.22805	0.153341	0.0963649	41.2747	20.0439	19.9766	2.34322	49.9368	1.19701	2.39705	1.14621	-80.5716	44.1114	3.98706	8.8016	-0.0405953	0.0455718	3.41605	4	1	1.00015	0.0151139	52939.5	0	0	0	0	#DIV/0!	-1	MPF-1257-20171216-16_45_46	794.913	2659.05	0.701054	0.5	210.715	10.3298	73.8612	0.729527
71	1.51344e+09	18901.1	20171216 16:53:45	1.51344e+09	0.00182816	10.3172	386.779	273.62	26.8057	37.8915	0.159667	2.22692	0.153568	0.0965088	41.2758	20.0342	19.9723	2.3426	49.9821	1.19742	2.39569	1.14518	-80.622	43.4999	3.93352	8.08722	-0.0405652	0.0455379	3.41403	4	1	1.00015	0.0151242	52903.3	0	0	0	0	#DIV/0!	-1	MPF-1259-20171216-16_46_46	795.944	2662.05	0.701003	0.5	210.721	10.3172	73.8582	0.728946
72	1.51344e+09	18961.1	20171216 16:54:45	1.51344e+09	0.00182336	10.2856	386.805	273.886	26.8382	37.9031	0.15952	2.22721	0.153433	0.0964232	41.282	20.0205	19.9572	2.34039	50.0091	1.19692	2.39341	1.14347	-80.4101	43.4786	3.93045	8.28088	-0.040573	0.0455467	3.41456	4	1	1.00015	0.0151205	52916.4	0	0	0	0	#DIV/0!	-1	MPF-1261-20171216-16_47_46	797.053	2665.44	0.700968	0.5	210.754	10.2856	73.8657	0.729396
73	1.51344e+09	19021.1	20171216 16:55:45	1.51344e+09	0.00181773	10.2962	386.798	273.177	26.7696	37.9037	0.158621	2.22761	0.152603	0.0958983	41.2761	20.0225	19.9678	2.34193	49.9596	1.19575	2.39343	1.14619	-80.1619	42.2297	3.81707	7.16092	-0.0405837	0.0455588	3.41527	3	1	1.00011	0.011337	52929.9	0	0	0	0	#DIV/0!	-1	MPF-1263-20171216-16_48_46	798.056	2669.93	0.701095	0.5	210.723	10.2962	73.8685	0.728667
74	1.51344e+09	19081.1	20171216 16:56:45	1.51344e+09	0.00179754	10.2743	386.828	272.095	26.6628	37.9056	0.156591	2.22776	0.150723	0.094711	41.2755	20.0197	19.9706	2.34234	49.9492	1.19479	2.39202	1.14755	-79.2714	40.7413	3.68217	6.42755	-0.0405877	0.0455632	3.41554	4	1	1.00015	0.0151147	52936.5	0	0	0	0	#DIV/0!	-1	MPF-1265-20171216-16_49_46	799.06	2672	0.700951	0.5	210.719	10.2743	73.852	0.729199
75	1.51344e+09	19141.1	20171216 16:57:45	1.51344e+09	0.0017907	10.2849	386.829	271.781	26.6321	37.9058	0.156269	2.22723	0.150423	0.0945215	41.2812	20.0084	19.9702	2.34229	50.0766	1.19683	2.39	1.14546	-78.9698	39.1384	3.5379	4.98765	-0.0405734	0.0455472	3.41459	4	1	1.00015	0.0151191	52921.1	0	0	0	0	#DIV/0!	-1	MPF-1267-20171216-16_50_46	800.058	2676.17	0.701044	0.5	210.749	10.2849	73.8721	0.730383
[truncated: 96 more columns]

## Sheet: ND Beet 5
Sys	Sys	Sys	Sys	GasEx	GasEx	GasEx	GasEx	GasEx	GasEx	GasEx	GasEx	GasEx	GasEx	GasEx	GasEx	GasEx	GasEx	GasEx	GasEx	GasEx	GasEx	GasEx	GasEx	GasEx	GasEx	GasEx	GasEx	GasEx	GasEx	Leak	Leak	Leak	Leak	Leak	FLR	FLR	FLR	FLR	FLR	FLR	FLR	FLR	FLR	FLR	FLR	FLR	FLR	FLR	FLR
obs	time	elapsed	date	TIME	E	A	Ca	Ci	Pci	Pca	gsw	gbw	gtw	gtc	Rabs	TleafEB	TleafCnd	SVPleaf	RHcham	VPcham	SVPcham	VPDleaf	LatHFlux	SenHFlux	NetTherm	EBSum	blfa_1	blfa_2	blfa_3	Leak	LeakPct	CorrFact	CorrFactPct	Fan	DarkAdaptedID	Fo	Fm	Fv	Fv/Fm	Adark	LightAdaptedID	Fs	Fm'	PhiPS2	PS2/1	Qabs_fs	Afs	ETR	Fv'/Fm'
	s	s		s	mol m⁻² s⁻¹	µmol m⁻² s⁻¹	µmol mol⁻¹	µmol mol⁻¹	Pa	Pa	mol m⁻² s⁻¹	mol m⁻² s⁻¹	mol m⁻² s⁻¹	mol m⁻² s⁻¹	W m⁻²	°C	°C	kPa	%	kPa	kPa	kPa	W m⁻²	W m⁻²	W m⁻²	W m⁻²				µmol s⁻¹	%		%	µmol s⁻¹						µmol m⁻² s⁻¹						µmol m⁻² s⁻¹	µmol m⁻² s⁻¹	µmol m⁻² s⁻¹
1	1.51351e+09	0	20171217 10:46:40	1.51351e+09	0.0010344	2.37136	396.542	354.451	35.2194	39.4016	0.107284	2.24971	0.10452	0.0655676	41.2758	21.8842	19.155	2.2266	47.7441	1.26049	2.64011	0.966106	-45.6171	334.993	30.1034	360.756	-0.0411758	0.0462235	3.45469	1	0	1.00004	0.00374476	53409.9	0	0	0	0	#DIV/0!	-1	MPF-1269-20171217-10_39_38	932.017	1712.71	0.455823	0.5	210.717	2.37136	48.0248	0.630294
2	1.51351e+09	60	20171217 10:47:40	1.51351e+09	0.000906609	6.56817	391.587	244.76	24.3197	38.9086	0.075916	2.24949	0.0745209	0.0466988	41.2789	24.1658	21.7411	2.6119	47.2242	1.42766	3.02316	1.18424	-39.9814	292.865	26.9743	321.136	-0.0411701	0.046217	3.45431	1	0	1.00004	0.0037737	53000.4	0	0	0	0	#DIV/0!	-1	MPF-1271-20171217-10_40_38	834.995	2602.08	0.679105	0.5	210.731	6.56817	71.5542	0.731223
3	1.51351e+09	120	20171217 10:48:40	1.51351e+09	0.00127581	7.06359	390.957	280.522	27.8668	38.8372	0.111092	2.24799	0.108129	0.0678405	41.2791	23.2004	21.9198	2.64056	51.9491	1.49285	2.87368	1.14771	-56.2632	168.91	15.5153	169.441	-0.0411297	0.0461717	3.45163	1	0	1.00004	0.00376658	53100.5	0	0	0	0	#DIV/0!	-1	MPF-1273-20171217-10_41_38	805.347	2865.59	0.718959	0.5	210.734	7.06359	75.7546	0.761208
4	1.51351e+09	180	20171217 10:49:40	1.51351e+09	0.00135224	7.8766	389.947	280.451	27.8602	38.7375	0.124929	2.24939	0.121199	0.076075	41.2786	21.1621	20.4683	2.41553	52.2348	1.32805	2.54246	1.08748	-59.6338	100.972	9.10705	91.7235	-0.0411673	0.0462139	3.45413	0	0	1	0	53510.6	0	0	0	0	#DIV/0!	-1	MPF-1275-20171217-10_42_38	773.359	2887.11	0.732134	0.5	210.731	7.8766	77.1417	0.767789
5	1.51351e+09	240	20171217 10:50:40	1.51351e+09	0.0017171	8.53548	388.949	299.911	29.7954	38.6411	0.169882	2.24996	0.163064	0.102505	41.2781	19.5838	19.2015	2.23306	51.8487	1.20502	2.32411	1.02804	-75.724	77.9896	6.93511	50.4789	-0.0411827	0.0462312	3.45515	0	0	1	0	53796.2	0	0	0	0	#DIV/0!	-1	MPF-1277-20171217-10_43_38	768.141	2909.54	0.735992	0.5	210.736	8.53548	77.55	0.77127
6	1.51351e+09	300	20171217 10:51:40	1.51351e+09	0.00150433	9.04697	388.415	277.151	27.5338	38.5875	0.141393	2.24893	0.136633	0.08581	41.2789	19.9142	19.2214	2.23584	49.147	1.16073	2.36176	1.0751	-66.3411	107	9.53281	91.4705	-0.0411551	0.0462002	3.45332	0	0	1	0	53713.9	0	0	0	0	#DIV/0!	-1	MPF-1279-20171217-10_44_38	764.457	2924.74	0.738624	0.5	210.74	9.04697	77.829	0.77144
7	1.51351e+09	360	20171217 10:52:40	1.51351e+09	0.00142433	9.31434	388.145	263.308	26.1589	38.5611	0.12873	2.24931	0.124773	0.0783284	41.2811	20.6944	19.9092	2.33345	49.2958	1.21964	2.47413	1.1138	-62.8128	114.974	10.3173	103.759	-0.0411652	0.0462115	3.45399	0	0	1	0	53588.9	0	0	0	0	#DIV/0!	-1	MPF-1281-20171217-10_45_38	758.562	2935.2	0.741564	0.5	210.751	9.31434	78.1425	0.771198
8	1.51351e+09	420	20171217 10:53:40	1.51351e+09	0.00147099	9.4804	387.946	264.951	26.3236	38.5434	0.133219	2.24835	0.128984	0.0809841	41.2803	20.7284	20.0771	2.35784	50.1806	1.24532	2.48169	1.11252	-64.8708	100.581	9.03964	86.0298	-0.0411393	0.0461825	3.45227	0	0	1	0	53547.7	0	0	0	0	#DIV/0!	-1	MPF-1283-20171217-10_46_38	757.295	2936.97	0.742151	0.5	210.744	9.4804	78.2019	0.768884
9	1.51351e+09	480	20171217 10:54:40	1.51351e+09	0.00155063	9.71131	387.63	268.773	26.7015	38.5095	0.141693	2.24931	0.136915	0.0859875	41.2803	20.531	19.9887	2.34498	50.4996	1.24013	2.45573	1.10484	-68.3827	90.6194	8.13011	71.6471	-0.0411653	0.0462116	3.45399	0	0	1	0	53611.1	0	0	0	0	#DIV/0!	-1	MPF-1285-20171217-10_47_38	758.945	2940.05	0.74186	0.5	210.746	9.71131	78.172	0.76931
10	1.51351e+09	540	20171217 10:55:40	1.51351e+09	0.00158586	9.95549	387.314	267.895	26.6144	38.4782	0.144631	2.24848	0.139654	0.0877168	41.2774	20.4219	19.9354	2.33724	50.3611	1.22935	2.44106	1.10789	-69.9366	85.2657	7.64674	64.2533	-0.0411428	0.0461864	3.4525	0	0	1	0	53600.8	0	0	0	0	#DIV/0!	-1	MPF-1287-20171217-10_48_38	760.412	2934.21	0.740846	0.5	210.73	9.95549	78.0593	0.769267
11	1.51351e+09	600	20171217 10:56:40	1.51351e+09	0.00164594	10.2007	386.989	268.866	26.7117	38.4471	0.150088	2.24957	0.144738	0.0909263	41.2763	20.3741	19.9181	2.33474	50.2775	1.2252	2.43688	1.10954	-72.5859	84.0247	7.53005	60.2452	-0.0411722	0.0462194	3.45445	0	0	1	0	53642.6	0	0	0	0	#DIV/0!	-1	MPF-1289-20171217-10_49_38	760.739	2924.94	0.739913	0.5	210.724	10.2007	77.9587	0.769794
12	1.51351e+09	660	20171217 10:57:40	1.51351e+09	0.00169819	10.4089	386.694	268.527	26.6784	38.4184	0.153273	2.24916	0.147697	0.0927949	41.282	20.388	19.9496	2.33929	49.8621	1.21743	2.44159	1.12186	-74.89	84.0013	7.53173	57.9251	-0.0411613	0.0462071	3.45373	0	0	1	0	53623.3	0	0	0	0	#DIV/0!	-1	MPF-1291-20171217-10_50_38	760.114	2916.01	0.739331	0.5	210.754	10.4089	77.9084	0.770111
13	1.51351e+09	720	20171217 10:58:40	1.51351e+09	0.00179176	10.6407	386.39	272.41	27.0643	38.3884	0.163078	2.2488	0.156782	0.0985339	41.2789	20.3779	20.007	2.34762	50.4198	1.23265	2.44478	1.11497	-79.0167	79.595	7.14068	48.9978	-0.0411514	0.0461961	3.45307	0	0	1	0	53607.2	0	0	0	0	#DIV/0!	-1	MPF-1293-20171217-10_51_38	758.943	2909.13	0.739117	0.5	210.738	10.6407	77.8801	0.766693
14	1.51351e+09	780	20171217 10:59:40	1.51351e+09	0.00187669	10.8544	386.086	274.964	27.32	38.361	0.171182	2.24964	0.164261	0.103262	41.2825	20.288	19.9709	2.34239	50.4045	1.22761	2.4355	1.11478	-82.7621	76.5155	6.85842	41.8944	-0.041174	0.0462214	3.45457	0	0	1	0	53646.7	0	0	0	0	#DIV/0!	-1	MPF-1295-20171217-10_52_38	758.166	2902	0.738744	0.5	210.755	10.8544	77.8471	0.766485
15	1.51351e+09	840.4	20171217 11:00:40	1.51351e+09	0.00198878	11.0012	385.887	278.973	27.72	38.3434	0.1812	2.2491	0.173463	0.109082	41.2835	20.2279	19.9387	2.33772	50.116	1.21887	2.43211	1.11884	-87.7053	77.6602	6.96073	38.1991	-0.0411596	0.0462052	3.45362	0	0	1	0	53633	0	0	0	0	#DIV/0!	-1	MPF-1297-20171217-10_53_39	757.349	2951.98	0.743444	0.5	210.761	11.0012	78.3444	0.672945
16	1.51351e+09	900.4	20171217 11:01:40	1.51351e+09	0.0027709	16.0772	379.479	239.058	23.7547	37.708	0.201131	2.2502	0.19165	0.120596	401.224	23.1141	22.1161	2.67235	50.634	1.26414	2.49662	1.40821	-122.197	-134.851	-12.2424	131.934	-0.0411891	0.0462384	3.45558	0	0	1	0	53592.4	0	0	0	0	#DIV/0!	-1	MPF-1299-20171217-10_54_38	1321.25	1478.16	0.106154	0.5	2101.11	16.0772	111.521	0.55837
17	1.51351e+09	960.4	20171217 11:02:40	1.51351e+09	0.00290198	18.726	376.238	226.818	22.5377	37.3849	0.2196	2.2497	0.208348	0.13118	401.235	22.0768	21.4857	2.57141	51.696	1.21376	2.34788	1.35765	-127.977	-179.136	-16.1321	77.9898	-0.0411758	0.0462234	3.45469	0	0	1	0	53757.8	0	0	0	0	#DIV/0!	-1	MPF-1301-20171217-10_55_38	1109.77	1297.95	0.144985	0.5	2101.17	18.726	152.318	0.539181
18	1.51351e+09	1020.4	20171217 11:03:40	1.51351e+09	0.00319112	20.4305	374.076	235.489	23.4003	37.1714	0.260665	2.24943	0.244972	0.154439	401.239	20.6049	20.2836	2.38814	51.8145	1.11654	2.15488	1.2716	-140.728	-200.439	-17.816	42.2554	-0.0411684	0.0462151	3.4542	0	0	1	0	54002.5	0	0	0	0	#DIV/0!	-1	MPF-1303-20171217-10_56_38	1067.54	1262.45	0.154389	0.5	2101.19	20.4305	162.2	0.537407
19	1.51351e+09	1080.4	20171217 11:04:40	1.51351e+09	0.0036122	21.8055	372.211	246.924	24.5377	36.9878	0.311973	2.24908	0.289772	0.182971	401.238	19.7182	19.471	2.27083	51.2024	1.05279	2.05614	1.21804	-159.298	-192.498	-16.9763	32.4659	-0.041159	0.0462046	3.45358	0	0	1	0	54129.6	0	0	0	0	#DIV/0!	-1	MPF-1305-20171217-10_57_38	1051.92	1248.6	0.157523	0.5	2101.19	21.8055	165.492	0.534423
20	1.51351e+09	1140.4	20171217 11:05:40	1.51351e+09	0.00353344	23.4013	370.353	228.422	22.7006	36.8057	0.292716	2.24964	0.273084	0.172331	401.243	20.4086	19.8071	2.31873	49.1954	1.05468	2.14385	1.26406	-155.825	-152.616	-13.5252	79.2762	-0.0411742	0.0462216	3.45458	0	0	1	0	54025.2	0	0	0	0	#DIV/0!	-1	MPF-1307-20171217-10_58_38	1032.62	1248.03	0.172604	0.5	2101.21	23.4013	181.338	0.535957
21	1.51351e+09	1200.4	20171217 11:06:40	1.51351e+09	0.00376737	24.8966	368.46	224.49	22.3102	36.6182	0.30783	2.24885	0.286191	0.180687	401.242	20.9516	20.3349	2.39572	49.829	1.11056	2.22874	1.28517	-166.141	-141.187	-12.5907	81.3236	-0.0411529	0.0461977	3.45317	0	0	1	0	53883.6	0	0	0	0	#DIV/0!	-1	MPF-1309-20171217-10_59_38	1011.86	1241.1	0.184704	0.5	2101.21	24.8966	194.051	0.535606
22	1.51351e+09	1260.4	20171217 11:07:40	1.51351e+09	0.00408826	26.2013	366.752	228.927	22.7513	36.4488	0.341151	2.24866	0.314787	0.19894	401.243	20.7099	20.2605	2.38473	50.5299	1.11675	2.21008	1.26798	-180.292	-148.495	-13.2293	59.2266	-0.0411477	0.0461919	3.45283	0	0	1	0	53902	0	0	0	0	#DIV/0!	-1	MPF-1311-20171217-11_00_38	1002.29	1247.5	0.196558	0.5	2101.21	26.2013	206.505	0.53903
23	1.51351e+09	1320.4	20171217 11:08:40	1.51351e+09	0.00428607	27.055	365.649	232.346	23.0923	36.3408	0.366299	2.25036	0.33611	0.212573	401.24	20.338	19.9485	2.33914	50.4361	1.09364	2.16837	1.2455	-189.016	-147.769	-13.1132	51.3422	-0.0411934	0.0462432	3.45586	0	0	1	0	54015.9	0	0	0	0	#DIV/0!	-1	MPF-1313-20171217-11_01_38	1001.18	1250.4	0.199313	0.5	2101.19	27.055	209.398	0.538484
24	1.51351e+09	1380.4	20171217 11:09:40	1.51351e+09	0.00451033	28.0273	364.373	233.64	23.2213	36.2148	0.38892	2.24866	0.355048	0.224702	401.238	20.4199	19.9955	2.34596	50.4792	1.10529	2.1896	1.24067	-198.906	-134.45	-11.9527	55.93	-0.0411476	0.0461918	3.45282	0	0	1	0	53929.6	0	0	0	0	#DIV/0!	-1	MPF-1315-20171217-11_02_38	997.812	1261.54	0.209052	0.5	2101.19	28.0273	219.629	0.542765
25	1.51351e+09	1440.4	20171217 11:10:40	1.51351e+09	0.0047032	28.9392	363.224	232.216	23.0799	36.1006	0.401816	2.24986	0.365789	0.231585	401.246	20.547	20.1348	2.36627	50.1207	1.11071	2.21606	1.25557	-207.411	-128.073	-11.3991	54.3623	-0.0411799	0.046228	3.45496	0	0	1	0	53934.6	0	0	0	0	#DIV/0!	-1	MPF-1317-20171217-11_03_38	992.087	1262.11	0.213946	0.5	2101.23	28.9392	224.774	0.544651
26	1.51351e+09	1500.4	20171217 11:11:40	1.51351e+09	0.00492352	29.6932	362.25	234.903	23.3474	36.0047	0.426618	2.24977	0.386244	0.244711	401.242	20.4446	20.1148	2.36335	50.567	1.11858	2.21207	1.24477	-217.127	-129.149	-11.4924	43.4731	-0.0411775	0.0462254	3.45481	0	0	1	0	53937	0	0	0	0	#DIV/0!	-1	MPF-1319-20171217-11_04_38	988.579	1271.4	0.222449	0.5	2101.2	29.6932	233.705	0.547711
27	1.51351e+09	1560.4	20171217 11:12:40	1.51351e+09	0.00513392	30.2623	361.431	236.919	23.5475	35.9228	0.446946	2.25046	0.402857	0.255384	401.25	20.3114	20.0376	2.35208	50.2628	1.10751	2.20344	1.24457	-226.406	-127.418	-11.3268	36.0985	-0.0411961	0.0462462	3.45604	0	0	1	0	53971.8	0	0	0	0	#DIV/0!	-1	MPF-1321-20171217-11_05_38	987.139	1276.47	0.226665	0.5	2101.25	30.2623	238.139	0.54675
28	1.51351e+09	1620.4	20171217 11:13:40	1.51351e+09	0.00526016	30.7734	360.758	236.91	23.5472	35.8568	0.458053	2.24968	0.411852	0.261169	401.239	20.3356	20.0618	2.35561	50.091	1.10829	2.21255	1.24732	-231.973	-122.295	-10.8802	36.0903	-0.0411751	0.0462226	3.45465	0	0	1	0	53933.3	0	0	0	0	#DIV/0!	-1	MPF-1323-20171217-11_06_38	984.674	1272.68	0.226299	0.5	2101.19	30.7734	237.748	0.544945
29	1.51351e+09	1680.4	20171217 11:14:40	1.51351e+09	0.00536798	31.2023	360.223	237.779	23.6334	35.8034	0.471071	2.25047	0.422372	0.267937	401.238	20.2939	20.0503	2.35393	50.3101	1.11277	2.21182	1.24116	-236.728	-121.584	-10.8122	32.1136	-0.0411964	0.0462466	3.45606	0	0	1	0	53961	0	0	0	0	#DIV/0!	-1	MPF-1325-20171217-11_07_38	981.969	1276.6	0.230794	0.5	2101.19	31.2023	242.47	0.545637
30	1.51351e+09	1740.4	20171217 11:15:40	1.51351e+09	0.00548306	31.5785	359.786	238.214	23.6765	35.7598	0.481329	2.25021	0.430602	0.273237	401.241	20.281	20.0533	2.35436	50.1426	1.11082	2.21533	1.24354	-241.803	-118.844	-10.5713	30.0226	-0.0411894	0.0462387	3.45559	0	0	1	0	53947.5	0	0	0	0	#DIV/0!	-1	MPF-1327-20171217-11_08_38	979.288	1277.21	0.23326	0.5	2101.2	31.5785	245.063	0.545212
31	1.51351e+09	1800.4	20171217 11:16:40	1.51351e+09	0.00559448	31.8626	359.3	238.88	23.7444	35.714	0.491548	2.24932	0.438752	0.27849	401.242	20.254	20.051	2.35404	50.016	1.10869	2.21668	1.24535	-246.717	-117.346	-10.4426	26.7362	-0.0411654	0.0462118	3.454	0	0	1	0	53915.8	0	0	0	0	#DIV/0!	-1	MPF-1329-20171217-11_09_38	976.649	1278.53	0.236116	0.5	2101.2	31.8626	248.064	0.546729
32	1.51351e+09	1860.4	20171217 11:17:40	1.51351e+09	0.00565152	32.124	358.941	239.173	23.7753	35.6809	0.499016	2.25007	0.444715	0.282331	401.239	20.2473	20.0634	2.35585	50.2436	1.11463	2.21845	1.24122	-249.232	-117.335	-10.4394	24.2321	-0.0411857	0.0462346	3.45535	0	0	1	0	53939.1	0	0	0	0	#DIV/0!	-1	MPF-1331-20171217-11_10_39	973.827	1281.06	0.239827	0.5	2101.19	32.124	251.961	0.546657
33	1.51351e+09	1920.4	20171217 11:18:40	1.51351e+09	0.00573157	32.3721	358.658	239.328	23.7911	35.6535	0.505494	2.2497	0.449849	0.285643	401.24	20.227	20.0723	2.35714	50.1363	1.11268	2.21931	1.24446	-252.762	-117.638	-10.4689	20.3705	-0.0411756	0.0462232	3.45468	0	0	1	0	53925.2	0	0	0	0	#DIV/0!	-1	MPF-1333-20171217-11_11_38	970.88	1275.85	0.239033	0.5	2101.19	32.3721	251.127	0.544978
34	1.51351e+09	1980.4	20171217 11:19:40	1.51351e+09	0.00579645	32.4903	358.545	239.764	23.8345	35.6424	0.510332	2.2509	0.453707	0.288129	401.234	20.2026	20.0721	2.35711	49.988	1.10924	2.21901	1.24787	-255.624	-117.94	-10.4901	17.18	-0.0412081	0.0462597	3.45684	0	0	1	0	53966.5	0	0	0	0	#DIV/0!	-1	MPF-1335-20171217-11_12_38	968.082	1278.56	0.242834	0.5	2101.16	32.4903	255.117	0.547882
35	1.51351e+09	2040.4	20171217 11:20:40	1.51351e+09	0.00570006	32.6773	358.388	238.49	23.7095	35.6291	0.507633	2.24928	0.451535	0.286731	401.233	20.2239	20.0714	2.35701	50.6897	1.12399	2.2174	1.23302	-251.372	-119.182	-10.6075	20.0708	-0.0411644	0.0462107	3.45394	0	0	1	0	53913.9	0	0	0	0	#DIV/0!	-1	MPF-1337-20171217-11_13_38	965.287	1273.73	0.242157	0.5	2101.16	32.6773	254.405	0.545854
36	1.51351e+09	2100.4	20171217 11:21:40	1.51351e+09	0.00587778	32.781	358.129	240.287	23.8899	35.6059	0.520103	2.25059	0.461415	0.293104	401.239	20.1552	20.0531	2.35435	50.0821	1.10991	2.21619	1.24443	-259.21	-118.097	-10.5033	13.4288	-0.0411996	0.0462502	3.45628	0	0	1	0	53960	0	0	0	0	#DIV/0!	-1	MPF-1339-20171217-11_14_38	962.826	1276	0.245434	0.5	2101.19	32.781	257.851	0.543354
37	1.51351e+09	2160.4	20171217 11:22:40	1.51351e+09	0.0059059	32.8812	358.026	240.633	23.924	35.5955	0.524158	2.24967	0.464586	0.295152	401.239	20.1476	20.0554	2.35468	50.2107	1.11286	2.21638	1.24182	-260.45	-118.161	-10.5136	12.1136	-0.0411749	0.0462224	3.45463	0	0	1	0	53928.6	0	0	0	0	#DIV/0!	-1	MPF-1341-20171217-11_15_38	959.968	1266.58	0.242079	0.5	2101.19	32.8812	254.326	0.5425
38	1.51351e+09	2220.4	20171217 11:23:40	1.51351e+09	0.00596457	33.0064	357.843	240.713	23.9342	35.5806	0.527844	2.25036	0.467499	0.297031	401.242	20.1292	20.0475	2.35352	49.9424	1.10701	2.21658	1.24651	-263.037	-117.053	-10.4115	10.74	-0.0411933	0.0462431	3.45586	0	0	1	0	53951.7	0	0	0	0	#DIV/0!	-1	MPF-1343-20171217-11_16_38	957.322	1270.34	0.246405	0.5	2101.2	33.0064	258.873	0.543382
39	1.51351e+09	2280.4	20171217 11:24:40	1.51351e+09	0.00598971	33.0653	357.762	240.99	23.9626	35.5737	0.530765	2.25086	0.469803	0.298518	401.239	20.1362	20.0623	2.35568	50.0304	1.11005	2.21875	1.24563	-264.146	-116.979	-10.4042	9.70919	-0.0412069	0.0462584	3.45676	0	0	1	0	53965.9	0	0	0	0	#DIV/0!	-1	MPF-1345-20171217-11_17_38	954.42	1266.78	0.246578	0.5	2101.19	33.0653	259.054	0.541215
40	1.51351e+09	2340.4	20171217 11:25:40	1.51351e+09	0.00602516	33.1171	357.649	241.228	23.9857	35.5617	0.533637	2.24966	0.472026	0.299957	401.241	20.1298	20.0665	2.35629	49.9774	1.10921	2.21942	1.24708	-265.71	-116.826	-10.3966	8.30901	-0.0411746	0.0462221	3.45461	0	0	1	0	53924.4	0	0	0	0	#DIV/0!	-1	MPF-1347-20171217-11_18_38	951.626	1261.28	0.245508	0.5	2101.2	33.1171	257.93	0.540721
41	1.51351e+09	2400.4	20171217 11:26:40	1.51351e+09	0.00604238	33.2219	357.538	241.317	23.9978	35.5554	0.536486	2.25105	0.474289	0.301416	401.242	20.1132	20.068	2.35651	50.1209	1.11168	2.218	1.24482	-266.469	-118.329	-10.5233	5.92077	-0.041212	0.0462641	3.4571	0	0	1	0	53973.6	0	0	0	0	#DIV/0!	-1	MPF-1349-20171217-11_19_38	948.786	1262.55	0.248516	0.5	2101.2	33.2219	261.092	0.539899
42	1.51351e+09	2460.4	20171217 11:27:40	1.51351e+09	0.00607834	33.212	357.532	242.087	24.0749	35.5555	0.540577	2.25034	0.477471	0.303473	401.24	20.0984	20.0486	2.35369	50.0428	1.10974	2.21758	1.24394	-268.055	-116.311	-10.3459	6.52851	-0.041193	0.0462427	3.45583	0	0	1	0	53950.3	0	0	0	0	#DIV/0!	-1	MPF-1351-20171217-11_20_38	946.428	1256.55	0.246805	0.5	2101.19	33.212	259.292	0.539915
43	1.51351e+09	2520.5	20171217 11:28:40	1.51351e+09	0.00610804	33.2621	357.457	242.26	24.0915	35.5472	0.542871	2.25116	0.479282	0.304641	401.245	20.0867	20.0409	2.35256	49.9362	1.10727	2.21738	1.24529	-269.364	-115.6	-10.2785	6.00223	-0.041215	0.0462674	3.45729	0	0	1	0	53978.1	0	0	0	0	#DIV/0!	-1	MPF-1353-20171217-11_21_39	943.852	1256.02	0.248538	0.5	2101.22	33.2621	261.116	0.53996
44	1.51351e+09	2580.5	20171217 11:29:40	1.51351e+09	0.00612635	33.3451	357.378	241.849	24.0515	35.5407	0.542622	2.25121	0.479089	0.304517	401.239	20.1403	20.0865	2.35921	49.8589	1.10969	2.22566	1.24952	-270.172	-113.874	-10.1303	7.0626	-0.0412164	0.046269	3.45739	0	0	1	0	53968.9	0	0	0	0	#DIV/0!	-1	MPF-1355-20171217-11_22_39	940.57	1251.9	0.248686	0.5	2101.18	33.3451	261.267	0.538414
45	1.51351e+09	2640.5	20171217 11:30:40	1.51351e+09	0.00613668	33.2992	357.418	242.449	24.1122	35.5461	0.544873	2.25081	0.480835	0.305646	401.242	20.1213	20.081	2.35841	49.9796	1.11128	2.22348	1.24713	-270.627	-115.1	-10.2401	5.27441	-0.0412055	0.0462568	3.45666	0	0	1	0	53958.2	0	0	0	0	#DIV/0!	-1	MPF-1357-20171217-11_23_39	937.754	1248.2	0.248715	0.5	2101.2	33.2992	261.3	0.560824
46	1.51351e+09	2700.5	20171217 11:31:40	1.51351e+09	0.00491472	9.96688	385.564	343.702	34.1835	38.3469	0.496189	2.25146	0.442495	0.280898	41.2788	18.3797	18.5532	2.14444	45.8943	1.05758	2.30438	1.08687	-216.739	140.053	12.3957	-23.0112	-0.0412231	0.0462765	3.45783	0	0	1	0	53874.5	0	0	0	0	#DIV/0!	-1	MPF-1359-20171217-11_24_39	745.386	2340.04	0.681464	0.5	210.74	9.96688	71.806	0.720936
47	1.51351e+09	2760.5	20171217 11:32:40	1.51351e+09	0.00480303	10.897	384.666	336.771	33.4947	38.2582	0.462889	2.25076	0.415782	0.263695	41.2748	20.261	20.2048	2.37654	48.3662	1.24856	2.58147	1.12798	-211.814	163.167	14.7067	7.33543	-0.0412042	0.0462553	3.45658	0	0	1	0	53514	0	0	0	0	#DIV/0!	-1	MPF-1361-20171217-11_25_39	759.915	2472.32	0.692631	0.5	210.719	10.897	72.9752	0.728166
48	1.51351e+09	2820.5	20171217 11:33:40	1.51351e+09	0.00470695	11.2931	384.277	334.63	33.2806	38.2182	0.458787	2.24936	0.412441	0.261548	41.2788	20.1083	20.3958	2.40474	50.5689	1.29081	2.55257	1.11393	-207.576	117.618	10.6082	-38.071	-0.0411664	0.0462129	3.45407	0	0	1	0	53500.2	0	0	0	0	#DIV/0!	-1	MPF-1363-20171217-11_26_39	755.612	2503.11	0.698131	0.5	210.735	11.2931	73.5603	0.732181
49	1.51351e+09	2880.5	20171217 11:34:40	1.51351e+09	0.00461678	11.6336	383.891	333.627	33.1822	38.1814	0.464255	2.25043	0.416879	0.264402	41.2797	19.3199	19.7414	2.3093	50.5655	1.22741	2.42737	1.08189	-203.6	97.8029	8.75072	-55.7667	-0.0411953	0.0462453	3.45599	0	0	1	0	53685.5	0	0	0	0	#DIV/0!	-1	MPF-1365-20171217-11_27_39	743.934	2520.52	0.704849	0.5	210.737	11.6336	74.2687	0.737197
50	1.51351e+09	2940.5	20171217 11:35:40	1.51351e+09	0.00449904	11.6788	383.898	331.527	32.9739	38.1828	0.443779	2.25095	0.400289	0.253732	41.2787	19.296	19.6479	2.29594	49.5339	1.19768	2.41791	1.09826	-198.408	101.483	9.07057	-46.5759	-0.0412094	0.0462611	3.45692	0	0	1	0	53714.8	0	0	0	0	#DIV/0!	-1	MPF-1367-20171217-11_28_39	731.578	2518.87	0.709561	0.5	210.732	11.6788	74.7636	0.739129
51	1.51351e+09	3000.5	20171217 11:36:40	1.51351e+09	0.00434395	11.6437	384.008	329.349	32.7647	38.2023	0.420248	2.25234	0.381052	0.241374	41.2863	19.5715	19.873	2.32823	49.5371	1.21432	2.45134	1.1139	-191.568	101.264	9.06623	-39.9511	-0.0412467	0.046303	3.4594	0	0	1	0	53721.1	0	0	0	0	#DIV/0!	-1	MPF-1369-20171217-11_29_39	724.072	2525.56	0.713302	0.5	210.771	11.6437	75.1717	0.739693
52	1.51351e+09	3060.5	20171217 11:37:40	1.51351e+09	0.00425401	11.528	384.183	328.81	32.7103	38.2188	0.409305	2.25157	0.372015	0.235576	41.2828	19.6368	19.9426	2.33828	49.7026	1.22106	2.45674	1.11722	-187.602	97.1252	8.70328	-40.4905	-0.0412262	0.04628	3.45804	0	0	1	0	53688.9	0	0	0	0	#DIV/0!	-1	MPF-1371-20171217-11_30_39	720.526	2526.3	0.71479	0.5	210.753	11.528	75.3221	0.740656
53	1.51351e+09	3120.5	20171217 11:38:40	1.51351e+09	0.00419062	11.5045	384.254	327.992	32.6296	38.2266	0.400719	2.25061	0.36489	0.231008	41.2738	19.6941	20.0079	2.34777	49.7818	1.22577	2.46228	1.122	-184.806	93.5951	8.39492	-41.5424	-0.0412003	0.0462509	3.45632	0	0	1	0	53649.9	0	0	0	0	#DIV/0!	-1	MPF-1373-20171217-11_31_39	718.38	2536.04	0.716732	0.5	210.709	11.5045	75.5109	0.741313
54	1.51351e+09	3180.5	20171217 11:39:40	1.51351e+09	0.0041413	11.3917	384.402	328.258	32.6558	38.2412	0.397286	2.25114	0.362047	0.229184	41.2798	19.6463	19.9854	2.34449	50.0292	1.22698	2.45252	1.11751	-182.631	88.5297	7.93517	-44.8867	-0.0412145	0.0462669	3.45726	0	0	1	0	53679.5	0	0	0	0	#DIV/0!	-1	MPF-1375-20171217-11_32_39	717.48	2539.89	0.717515	0.5	210.74	11.3917	75.6044	0.741934
55	1.51351e+09	3240.5	20171217 11:40:40	1.51351e+09	0.00409195	11.3527	384.44	327.486	32.5719	38.2367	0.389258	2.25143	0.355367	0.224903	41.2765	19.6273	19.9711	2.34242	49.7577	1.21766	2.44718	1.12476	-180.455	85.9673	7.70256	-45.5086	-0.0412222	0.0462756	3.45778	0	0	1	0	53695.1	0	0	0	0	#DIV/0!	-1	MPF-1377-20171217-11_33_39	717.294	2546.85	0.71836	0.5	210.722	11.3527	75.6872	0.743471
56	1.51351e+09	3300.5	20171217 11:41:40	1.51351e+09	0.00401959	11.5188	384.31	325.939	32.4178	38.2234	0.383467	2.2498	0.35051	0.221793	41.282	19.6192	19.958	2.34051	49.9644	1.22034	2.44242	1.12017	-177.264	83.6735	7.50074	-44.8077	-0.0411785	0.0462264	3.45487	0	0	1	0	53646.2	0	0	0	0	#DIV/0!	-1	MPF-1379-20171217-11_34_39	717.728	2556.64	0.719269	0.5	210.751	11.5188	75.7932	0.744501
57	1.51351e+09	3360.5	20171217 11:42:40	1.51351e+09	0.00385536	11.4708	384.485	324.467	32.273	38.2426	0.368742	2.2509	0.338174	0.213893	41.2794	19.6513	19.9443	2.33854	50.2223	1.2249	2.43895	1.11364	-170.022	82.5688	7.39672	-38.7767	-0.0412079	0.0462595	3.45683	0	0	1	0	53687.3	0	0	0	0	#DIV/0!	-1	MPF-1381-20171217-11_35_39	718.664	2565.66	0.719891	0.5	210.737	11.4708	75.8538	0.743809
58	1.51351e+09	3420.5	20171217 11:43:40	1.51351e+09	0.00374956	11.3799	384.612	322.759	32.105	38.2576	0.353064	2.25106	0.324935	0.205425	41.2734	19.6782	19.9392	2.33779	49.6548	1.21043	2.43769	1.12736	-165.355	82.1832	7.36115	-34.5377	-0.0412123	0.0462644	3.45712	0	0	1	0	53694.4	0	0	0	0	#DIV/0!	-1	MPF-1383-20171217-11_36_39	719.719	2573.97	0.720386	0.5	210.706	11.3799	75.8947	0.745203
59	1.51351e+09	3480.5	20171217 11:44:40	1.51351e+09	0.00356535	11.3622	384.715	319.854	31.8157	38.2673	0.333058	2.25135	0.307908	0.194544	41.2856	19.7508	19.962	2.34109	49.5982	1.20987	2.43934	1.13123	-157.232	80.7565	7.23367	-27.9563	-0.0412201	0.0462731	3.45763	0	0	1	0	53702.1	0	0	0	0	#DIV/0!	-1	MPF-1385-20171217-11_37_39	720.828	2582.78	0.72091	0.5	210.77	11.3622	75.9731	0.745894
60	1.51351e+09	3540.5	20171217 11:45:40	1.51351e+09	0.00342403	11.3395	384.799	317.68	31.5989	38.2751	0.319035	2.25096	0.295876	0.186863	41.2758	19.7878	19.9814	2.34391	49.7734	1.2134	2.43784	1.13051	-151	77.1808	6.91493	-25.6283	-0.0412095	0.0462612	3.45693	0	0	1	0	53690.7	0	0	0	0	#DIV/0!	-1	MPF-1387-20171217-11_38_39	722.096	2593.06	0.721527	0.5	210.721	11.3395	76.0204	0.745413
61	1.51351e+09	3600.5	20171217 11:46:40	1.51351e+09	0.00326888	11.2576	384.962	315.357	31.3696	38.2934	0.303273	2.25089	0.282264	0.178181	41.2806	19.8063	19.9664	2.34173	49.7482	1.21031	2.43287	1.13142	-144.158	74.9754	6.71588	-21.1857	-0.0412076	0.0462592	3.45681	0	0	1	0	53694.6	0	0	0	0	#DIV/0!	-1	MPF-1389-20171217-11_39_39	723.408	2599.94	0.72176	0.5	210.746	11.2576	76.054	0.74674
62	1.51351e+09	3660.5	20171217 11:47:40	1.51351e+09	0.0031462	11.2495	385.027	313.125	31.1487	38.3013	0.291627	2.25061	0.272143	0.171732	41.2804	19.8291	19.9515	2.33958	49.7937	1.21007	2.43016	1.12952	-138.747	74.5747	6.6797	-16.2125	-0.0412001	0.0462508	3.45631	0	0	1	0	53688.6	0	0	0	0	#DIV/0!	-1	MPF-1391-20171217-11_40_39	724.67	2603.24	0.721628	0.5	210.744	11.2495	76.0395	0.746017
63	1.51351e+09	3720.5	20171217 11:48:40	1.51351e+09	0.00303847	11.2392	385.096	310.693	30.9064	38.3077	0.279994	2.25168	0.26199	0.165264	41.2807	19.8616	19.968	2.34197	49.756	1.20888	2.42961	1.1331	-133.996	72.1609	6.46083	-14.094	-0.041229	0.0462832	3.45823	0	0	1	0	53725.3	0	0	0	0	#DIV/0!	-1	MPF-1393-20171217-11_41_39	725.949	2609.53	0.721809	0.5	210.746	11.2392	76.0591	0.747403
64	1.51351e+09	3780.5	20171217 11:49:40	1.51351e+09	0.00291574	11.1594	385.256	308.472	30.6844	38.3224	0.267909	2.25054	0.251368	0.158506	41.2741	19.8915	19.9806	2.3438	49.8592	1.21059	2.42801	1.13321	-128.584	69.3033	6.20818	-11.7985	-0.0411984	0.0462488	3.45619	0	0	1	0	53688.9	0	0	0	0	#DIV/0!	-1	MPF-1395-20171217-11_42_39	726.93	2608.42	0.721314	0.5	210.714	11.1594	75.9954	0.745478
65	1.51351e+09	3840.5	20171217 11:50:40	1.51351e+09	0.00279856	11.1061	385.37	305.843	30.4257	38.3371	0.255992	2.25075	0.240847	0.151815	41.2792	19.9167	19.9759	2.34312	49.7876	1.20781	2.42592	1.13531	-123.417	68.181	6.10651	-7.8499	-0.0412038	0.0462549	3.45655	0	0	1	0	53698.4	0	0	0	0	#DIV/0!	-1	MPF-1397-20171217-11_43_39	727.564	2612.91	0.72155	0.5	210.74	11.1061	76.0298	0.746918
66	1.51351e+09	3900.5	20171217 11:51:40	1.51351e+09	0.00271386	11.0919	385.403	303.725	30.216	38.3418	0.247886	2.25144	0.23366	0.147248	41.2765	19.9393	19.972	2.34254	49.8008	1.20769	2.42504	1.13485	-119.681	67.9749	6.08587	-4.34386	-0.0412225	0.0462758	3.45779	0	0	1	0	53722.9	0	0	0	0	#DIV/0!	-1	MPF-1399-20171217-11_44_39	728.038	2617.7	0.721879	0.5	210.725	11.0919	76.0591	0.745807
67	1.51351e+09	3960.5	20171217 11:52:40	1.51351e+09	0.00265631	11.1419	385.389	301.897	30.0346	38.3409	0.242817	2.25083	0.229146	0.14438	41.2803	19.9574	19.9853	2.34448	49.9743	1.21183	2.4249	1.13265	-117.143	66.2217	5.93088	-3.71016	-0.0412062	0.0462575	3.45671	0	0	1	0	53702.7	0	0	0	0	#DIV/0!	-1	MPF-1401-20171217-11_45_39	728.473	2619.42	0.721895	0.5	210.745	11.1419	76.0681	0.745646
68	1.51351e+09	4020.5	20171217 11:53:40	1.51351e+09	0.00259395	11.1101	385.47	300.962	29.9411	38.3484	0.23862	2.25043	0.225402	0.142003	41.2819	19.9609	19.9788	2.34354	50.3298	1.21915	2.42233	1.12438	-114.393	64.9083	5.81357	-2.38942	-0.0411955	0.0462455	3.456	0	0	1	0	53692.5	0	0	0	0	#DIV/0!	-1	MPF-1403-20171217-11_46_39	728.875	2624.66	0.722297	0.5	210.754	11.1101	76.1134	0.747015
69	1.51351e+09	4080.5	20171217 11:54:40	1.51351e+09	0.00256899	11.0796	385.498	299.707	29.8188	38.3544	0.234035	2.25184	0.221313	0.139406	41.2792	19.955	19.9584	2.34057	49.8416	1.20625	2.42016	1.13432	-113.293	65.6699	5.87706	-0.466422	-0.0412334	0.0462881	3.45852	0	0	1	0	53742.7	0	0	0	0	#DIV/0!	-1	MPF-1405-20171217-11_47_39	729.367	2620.47	0.721666	0.5	210.74	11.0796	76.042	0.746297
70	1.51351e+09	4140.5	20171217 11:55:40	1.51351e+09	0.0025405	11.0867	385.519	298.969	29.7465	38.358	0.23181	2.25133	0.21932	0.138141	41.2835	19.9702	19.9592	2.3407	49.9261	1.20872	2.42102	1.13197	-112.036	66.2536	5.93085	1.4318	-0.0412195	0.0462725	3.4576	0	0	1	0	53724.4	0	0	0	0	#DIV/0!	-1	MPF-1407-20171217-11_48_39	729.772	2625.93	0.72209	0.5	210.76	11.0867	76.0938	0.746505
71	1.51351e+09	4200.5	20171217 11:56:40	1.51351e+09	0.00251036	11.0694	385.546	297.987	29.6489	38.3606	0.228435	2.25161	0.216296	0.136222	41.2768	19.9918	19.9798	2.34368	49.9235	1.20953	2.42276	1.13415	-110.707	65.173	5.83434	1.57748	-0.0412272	0.0462812	3.45811	0	0	1	0	53731.9	0	0	0	0	#DIV/0!	-1	MPF-1409-20171217-11_49_39	730.204	2618.05	0.721089	0.5	210.726	11.0694	75.9761	0.74452
72	1513511861	4260.9	20171217 11:57:41	1513511853	0.0024953	11.0735	385.561	297.63	29.6133	38.3622	0.227396	2.25049	0.215358	0.135627	41.2794	19.9981	19.9804	2.34376	50.0011	1.21152	2.42298	1.13225	-110.043	65.2505	5.84425	2.33153	-0.041197	0.0462472	3.4561	0	0	1	0	53693.8	0	0	0	0	#DIV/0!	-1	MPF-1411-20171217-11_50_39	730.633	2624.05	0.721563	0.5	210.738	11.0735	76.0304	0.745653
73	1513511921	4320.9	20171217 11:58:41	1513511913	0.00247872	11.0353	385.616	297.376	29.5889	38.3687	0.225681	2.25137	0.213824	0.134653	41.2803	19.999	19.9723	2.34259	49.9433	1.20975	2.42225	1.13284	-109.311	65.6601	5.87825	3.50724	-0.0412207	0.0462739	3.45768	0	0	1	0	53724.5	0	0	0	0	#DIV/0!	-1	MPF-1413-20171217-11_51_39	731.165	2626.93	0.721665	0.5	210.742	11.0353	76.0427	0.745163
74	1513511981	4380.9	20171217 11:59:41	1513511973	0.00245204	11.0706	385.567	296.132	29.4643	38.3628	0.223008	2.2511	0.211421	0.133129	41.2801	19.9992	19.9617	2.34106	49.8844	1.20768	2.42096	1.13337	-108.135	65.8924	5.89919	4.93695	-0.0412133	0.0462655	3.45718	0	0	1	0	53716.7	0	0	0	0	#DIV/0!	-1	MPF-1415-20171217-11_52_39	731.813	2622.17	0.720913	0.5	210.742	11.0706	75.9633	0.744044
75	1513512041	4440.9	20171217 12:00:41	1513512033	0.00242006	11.0126	385.663	295.654	29.4168	38.3726	0.220165	2.25168	0.208867	0.131509	41.2767	20.012	19.9746	2.34292	50.001	1.21066	2.42128	1.13226	-106.725	64.6069	5.78306	4.94183	-0.0412289	0.046283	3.45822	0	0	1	0	53735.8	0	0	0	0	#DIV/0!	-1	MPF-1417-20171217-11_53_39	732.379	2622.61	0.720744	0.5	210.723	11.0126	75.9387	0.744796
[truncated: 96 more columns]

## Sheet: ND Beet 6
Sys	Sys	Sys	Sys	GasEx	GasEx	GasEx	GasEx	GasEx	GasEx	GasEx	GasEx	GasEx	GasEx	GasEx	GasEx	GasEx	GasEx	GasEx	GasEx	GasEx	GasEx	GasEx	GasEx	GasEx	GasEx	GasEx	GasEx	GasEx	GasEx	Leak	Leak	Leak	Leak	Leak	FLR	FLR	FLR	FLR	FLR	FLR	FLR	FLR	FLR	FLR	FLR	FLR	FLR	FLR	FLR
obs	time	elapsed	date	TIME	E	A	Ca	Ci	Pci	Pca	gsw	gbw	gtw	gtc	Rabs	TleafEB	TleafCnd	SVPleaf	RHcham	VPcham	SVPcham	VPDleaf	LatHFlux	SenHFlux	NetTherm	EBSum	blfa_1	blfa_2	blfa_3	Leak	LeakPct	CorrFact	CorrFactPct	Fan	DarkAdaptedID	Fo	Fm	Fv	Fv/Fm	Adark	LightAdaptedID	Fs	Fm'	PhiPS2	PS2/1	Qabs_fs	Afs	ETR	Fv'/Fm'
	s	s		s	mol m⁻² s⁻¹	µmol m⁻² s⁻¹	µmol mol⁻¹	µmol mol⁻¹	Pa	Pa	mol m⁻² s⁻¹	mol m⁻² s⁻¹	mol m⁻² s⁻¹	mol m⁻² s⁻¹	W m⁻²	°C	°C	kPa	%	kPa	kPa	kPa	W m⁻²	W m⁻²	W m⁻²	W m⁻²				µmol s⁻¹	%		%	µmol s⁻¹						µmol m⁻² s⁻¹						µmol m⁻² s⁻¹	µmol m⁻² s⁻¹	µmol m⁻² s⁻¹
1	1513512505	4904.9	20171217 12:08:25	1513512497	0.000961731	3.27154	395.679	325.49	32.3967	39.3828	0.0839425	2.25109	0.0822415	0.0515509	41.2744	21.4924	20.3104	2.3921	48.545	1.24946	2.57383	1.14264	-42.4123	144.499	13.0259	156.387	-0.0412132	0.0462654	3.45718	1	0	1.00004	0.00373597	53535.7	0	0	0	0	#DIV/0!	-1	MPF-1419-20171217-12_01_23	1045.64	1932.51	0.458919	0.5	210.714	3.27154	48.3503	0.634186
2	1513512565	4964.9	20171217 12:09:25	1513512557	0.00108156	7.35773	390.888	258.6	25.7396	38.9068	0.0951102	2.25017	0.092932	0.058274	41.2766	21.1729	20.4532	2.41328	50.447	1.27636	2.53009	1.13692	-47.6966	93.1937	8.39853	95.1722	-0.0411884	0.0462376	3.45553	1	0	1.00004	0.00373458	53555.6	0	0	0	0	#DIV/0!	-1	MPF-1421-20171217-12_02_23	908.432	2632.76	0.654951	0.5	210.726	7.35773	69.0076	0.720749
3	1513512625	5024.9	20171217 12:10:25	1513512617	0.00113935	8.04671	389.832	257.325	25.6114	38.7998	0.10384	2.25136	0.101251	0.0635089	41.2791	20.3504	19.8663	2.32725	50.9647	1.22727	2.40807	1.09998	-50.2452	66.9854	5.99077	64.0101	-0.0412203	0.0462734	3.45765	0	0	1	0	53742.1	0	0	0	0	#DIV/0!	-1	MPF-1423-20171217-12_03_23	888.981	2891.15	0.692516	0.5	210.739	8.04671	72.97	0.748571
4	1513512685	5084.9	20171217 12:11:25	1513512677	0.00113521	8.39938	389.38	251.82	25.0646	38.7565	0.104169	2.25088	0.101563	0.0637054	41.2787	20.1991	19.6153	2.29129	50.2314	1.19826	2.38548	1.09303	-50.0627	78.9084	7.04403	77.1684	-0.0412074	0.0462589	3.45679	0	0	1	0	53753.9	0	0	0	0	#DIV/0!	-1	MPF-1425-20171217-12_04_23	859.007	2987.52	0.712468	0.5	210.737	8.39938	75.0717	0.760115
5	1513512745	5144.9	20171217 12:12:25	1513512737	0.00114375	8.61079	389.138	247.055	24.5894	38.731	0.103265	2.2513	0.100704	0.0631647	41.2788	20.4015	19.7591	2.31183	49.7272	1.20136	2.41591	1.11047	-50.4392	86.386	7.72388	84.9495	-0.0412187	0.0462716	3.45754	0	0	1	0	53730.4	0	0	0	0	#DIV/0!	-1	MPF-1427-20171217-12_05_23	841.754	3073.72	0.726145	0.5	210.737	8.61079	76.5129	0.767877
6	1513512805	5204.9	20171217 12:13:25	1513512797	0.00114123	8.63846	389.109	244.585	24.344	38.7288	0.101776	2.25198	0.0992884	0.0622738	41.2753	20.664	19.9844	2.34435	49.7238	1.22081	2.45518	1.12354	-50.3282	90.81	8.13725	89.8943	-0.0412369	0.0462921	3.45875	0	0	1	0	53705.4	0	0	0	0	#DIV/0!	-1	MPF-1429-20171217-12_06_23	823.955	3106.49	0.734763	0.5	210.719	8.63846	77.4143	0.77088
7	1513512865	5264.9	20171217 12:14:25	1513512857	0.00117302	8.81726	388.911	247.248	24.61	38.7105	0.106125	2.25009	0.10342	0.064875	41.2803	20.4911	19.9149	2.33427	50.4164	1.2255	2.43075	1.10877	-51.7302	79.4893	7.12034	76.1597	-0.0411862	0.0462351	3.45538	0	0	1	0	53671.7	0	0	0	0	#DIV/0!	-1	MPF-1431-20171217-12_07_23	813.024	3117.18	0.73918	0.5	210.745	8.81726	77.8893	0.772102
8	1513512925	5324.9	20171217 12:15:25	1513512917	0.00118373	8.89531	388.758	245.601	24.4466	38.6961	0.10593	2.25141	0.103237	0.0647595	41.2811	20.5753	19.975	2.34298	50.0057	1.22211	2.44394	1.12087	-52.2024	82.8913	7.42636	79.3963	-0.0412217	0.0462749	3.45774	0	0	1	0	53700	0	0	0	0	#DIV/0!	-1	MPF-1433-20171217-12_08_23	808.568	3125.92	0.741334	0.5	210.748	8.89531	78.1175	0.771325
9	1513512985	5384.9	20171217 12:16:25	1513512977	0.00119061	9.01858	388.576	243.834	24.2703	38.6775	0.10618	2.2518	0.103475	0.0649089	41.2821	20.5754	19.9934	2.34566	49.9482	1.22088	2.44429	1.12478	-52.506	80.9465	7.25163	76.9742	-0.0412322	0.0462867	3.45844	0	0	1	0	53712.7	0	0	0	0	#DIV/0!	-1	MPF-1435-20171217-12_09_23	808.666	3116.6	0.740529	0.5	210.753	9.01858	78.0345	0.77102
10	1513513045	5444.9	20171217 12:17:25	1513513037	0.00116883	9.1264	388.501	239.856	23.8737	38.6689	0.104438	2.253	0.101821	0.0638678	41.2747	20.5563	19.9903	2.34521	50.1209	1.22311	2.44033	1.12209	-51.5455	78.171	6.99819	74.8984	-0.0412646	0.0463232	3.46059	0	0	1	0	53758	0	0	0	0	#DIV/0!	-1	MPF-1437-20171217-12_10_23	809.66	3115.79	0.740143	0.5	210.714	9.1264	77.9791	0.768669
11	1513513105	5504.9	20171217 12:18:25	1513513097	0.00121007	9.31849	388.251	242.296	24.1172	38.645	0.108771	2.25302	0.105936	0.0664587	41.2816	20.5085	19.9674	2.34189	50.3158	1.22529	2.43521	1.11659	-53.3641	76.8117	6.87443	71.6036	-0.0412652	0.0463238	3.46063	0	0	1	0	53765	0	0	0	0	#DIV/0!	-1	MPF-1439-20171217-12_11_23	809.632	3109.22	0.739603	0.5	210.749	9.31849	77.9354	0.768746
12	1513513165	5564.9	20171217 12:19:25	1513513157	0.00124168	9.45074	388.074	243.274	24.2154	38.6288	0.111311	2.25227	0.108343	0.0679744	41.2793	20.4806	19.9451	2.33865	50.0798	1.21824	2.4326	1.12041	-54.7579	77.3893	6.92703	70.8378	-0.041245	0.0463011	3.45929	0	0	1	0	53743	0	0	0	0	#DIV/0!	-1	MPF-1441-20171217-12_12_23	808.371	3102.09	0.739411	0.5	210.737	9.45074	77.9106	0.769916
13	1513513225	5624.9	20171217 12:20:25	1513513217	0.00130663	9.72497	387.722	246.674	24.5543	38.5943	0.117878	2.25154	0.114553	0.0718866	41.2826	20.4693	19.9487	2.33917	50.2884	1.22409	2.43415	1.11508	-57.6223	78.1796	7.00056	68.8406	-0.0412251	0.0462788	3.45797	0	0	1	0	53716.3	0	0	0	0	#DIV/0!	-1	MPF-1443-20171217-12_13_23	806.221	3094.99	0.739508	0.5	210.755	9.72497	77.9275	0.768872
14	1513513285	5684.9	20171217 12:21:25	1513513277	0.00137373	9.99884	387.363	248.767	24.7628	38.559	0.123613	2.25252	0.119964	0.0752964	41.2779	20.4623	19.9505	2.33944	50.07	1.21994	2.43646	1.1195	-60.5816	79.8607	7.14859	67.7055	-0.0412516	0.0463085	3.45973	0	0	1	0	53746.7	0	0	0	0	#DIV/0!	-1	MPF-1445-20171217-12_14_23	804.023	3086.62	0.739514	0.5	210.729	9.99884	77.9186	0.767992
15	1513513345	5744.9	20171217 12:22:25	1513513337	0.00143685	10.1959	387.091	252.52	25.136	38.5313	0.130163	2.25315	0.126125	0.0791805	41.2736	20.458	19.957	2.34037	50.2957	1.2267	2.43897	1.11367	-63.365	81.1279	7.26085	66.2974	-0.0412686	0.0463276	3.46085	0	0	1	0	53764.8	0	0	0	0	#DIV/0!	-1	MPF-1447-20171217-12_15_23	802.047	3057.91	0.737714	0.5	210.708	10.1959	77.7211	0.663947
16	1513513405	5804.9	20171217 12:23:25	1513513397	0.00202877	13.8841	382.413	211.009	21.0046	38.0667	0.139191	2.25126	0.13458	0.0845142	401.234	23.417	22.4852	2.73305	50.3956	1.26256	2.5053	1.47048	-89.4689	-172.852	-15.7191	123.194	-0.0412175	0.0462703	3.45747	0	0	1	0	53621.4	0	0	0	0	#DIV/0!	-1	MPF-1449-20171217-12_16_23	1500.1	1673.13	0.103417	0.5	2101.16	13.8841	108.648	0.557141
17	1.51351e+09	5865	20171217 12:24:25	1.51351e+09	0.00210491	15.7177	380.221	199.349	19.8433	37.8475	0.148972	2.25039	0.143702	0.0902718	401.237	22.4045	21.9524	2.64582	51.5943	1.21605	2.35696	1.42976	-92.8267	-228.255	-20.605	59.5497	-0.0411941	0.046244	3.45591	0	0	1	0	53773.2	0	0	0	0	#DIV/0!	-1	MPF-1451-20171217-12_17_23	1252.01	1445.91	0.134103	0.5	2101.18	15.7177	140.887	0.540124
18	1.51351e+09	5925	20171217 12:25:25	1.51351e+09	0.00241222	17.1121	378.409	217.818	21.6831	37.6694	0.184563	2.25149	0.176551	0.111035	401.24	20.9498	20.7552	2.45863	51.832	1.12299	2.16659	1.33564	-106.379	-247.351	-22.0288	25.4811	-0.0412238	0.0462773	3.45788	0	0	1	0	54060.1	0	0	0	0	#DIV/0!	-1	MPF-1453-20171217-12_18_23	1200.66	1395.36	0.139536	0.5	2101.2	17.1121	146.597	0.534973
19	1.51351e+09	5985	20171217 12:26:25	1.51351e+09	0.00252846	18.27	376.95	222.24	22.1228	37.5233	0.205287	2.25171	0.195427	0.122988	401.24	19.8231	19.7367	2.30862	51.5195	1.04238	2.02328	1.26624	-111.505	-256.021	-22.5532	11.1614	-0.0412298	0.0462841	3.45828	0	0	1	0	54270.4	0	0	0	0	#DIV/0!	-1	MPF-1455-20171217-12_19_23	1184.33	1383	0.143655	0.5	2101.2	18.27	150.924	0.53692
20	1.51351e+09	6045	20171217 12:27:25	1.51351e+09	0.00278955	19.4894	375.352	225.838	22.4811	37.3644	0.227971	2.2522	0.215884	0.13596	401.235	19.8365	19.4829	2.27252	49.4753	1.00744	2.03624	1.26508	-123.019	-212.965	-18.7415	46.5099	-0.0412431	0.0462989	3.45916	0	0	1	0	54268.2	0	0	0	0	#DIV/0!	-1	MPF-1457-20171217-12_20_23	1169.47	1377.5	0.151018	0.5	2101.17	19.4894	158.657	0.536058
21	1.51351e+09	6105	20171217 12:28:25	1.51351e+09	0.00279464	20.8227	373.773	209.597	20.8655	37.2094	0.220672	2.25106	0.20932	0.131796	401.244	20.7463	20.1397	2.36699	49.1943	1.06076	2.15627	1.30623	-123.244	-181.874	-16.1431	79.9835	-0.0412123	0.0462644	3.45712	0	0	1	0	54059.9	0	0	0	0	#DIV/0!	-1	MPF-1459-20171217-12_21_23	1143.5	1368.32	0.164306	0.5	2101.22	20.8227	172.622	0.534159
22	1.51351e+09	6165	20171217 12:29:25	1.51351e+09	0.00302026	22.0722	372.178	211.254	21.0305	37.0507	0.239734	2.2504	0.226396	0.142634	401.24	20.7982	20.3339	2.39558	50.1857	1.09076	2.17345	1.30482	-133.194	-189.987	-16.896	61.1637	-0.0411945	0.0462444	3.45593	0	0	1	0	54014	0	0	0	0	#DIV/0!	-1	MPF-1461-20171217-12_22_23	1124.28	1356.3	0.171072	0.5	2101.2	22.0722	179.728	0.531402
23	1.51351e+09	6225	20171217 12:30:25	1.51351e+09	0.00320268	22.9698	371.039	215.331	21.4366	36.9376	0.259075	2.25055	0.243574	0.153549	401.238	20.4801	20.1093	2.36255	50.3187	1.07617	2.13872	1.28637	-141.238	-193.986	-17.2078	48.8062	-0.0411987	0.0462491	3.45621	0	0	1	0	54067	0	0	0	0	#DIV/0!	-1	MPF-1463-20171217-12_23_23	1114.58	1357.96	0.179222	0.5	2101.19	22.9698	188.289	0.533727
24	1.51351e+09	6285	20171217 12:31:25	1.51351e+09	0.00342265	23.9242	369.788	220.75	21.9758	36.8126	0.283652	2.25232	0.265196	0.167305	401.24	20.3093	19.9509	2.33948	50.648	1.07671	2.12588	1.26277	-150.939	-186.568	-16.5152	47.2177	-0.0412463	0.0463026	3.45938	0	0	1	0	54144.8	0	0	0	0	#DIV/0!	-1	MPF-1465-20171217-12_24_23	1107.7	1362.59	0.187063	0.5	2101.2	23.9242	196.528	0.536809
25	1.51351e+09	6345	20171217 12:32:25	1.51351e+09	0.00357374	24.8212	368.627	218.488	21.7506	36.697	0.292644	2.25359	0.273053	0.172309	401.236	20.4935	20.0694	2.35672	49.884	1.07626	2.15753	1.28046	-157.602	-172.405	-15.2807	55.9489	-0.0412804	0.0463409	3.46164	0	0	1	0	54143.9	0	0	0	0	#DIV/0!	-1	MPF-1467-20171217-12_25_23	1098.57	1359.72	0.192064	0.5	2101.18	24.8212	201.78	0.535022
26	1.51351e+09	6405	20171217 12:33:25	1.51351e+09	0.00373389	25.5952	367.589	219.939	21.8951	36.5937	0.307974	2.25162	0.28634	0.18078	401.244	20.49	20.1102	2.36267	50.2302	1.08702	2.16408	1.27565	-164.664	-171.32	-15.2047	50.0548	-0.0412275	0.0462815	3.45812	0	0	1	0	54068.3	0	0	0	0	#DIV/0!	-1	MPF-1469-20171217-12_26_23	1090.43	1360.75	0.198657	0.5	2101.22	25.5952	208.71	0.535903
27	1.51351e+09	6465	20171217 12:34:25	1.51351e+09	0.00389914	26.2974	366.716	221.898	22.0908	36.5081	0.323864	2.25131	0.30003	0.189514	401.238	20.4418	20.0893	2.35962	50.2646	1.08823	2.16501	1.27138	-171.952	-167.928	-14.9046	46.4537	-0.041219	0.0462719	3.45756	0	0	1	0	54056.4	0	0	0	0	#DIV/0!	-1	MPF-1471-20171217-12_27_23	1084.2	1362.85	0.204458	0.5	2101.19	26.2974	214.802	0.536956
28	1.51351e+09	6525	20171217 12:35:25	1.51351e+09	0.00404794	26.8132	366.041	224.128	22.3129	36.4409	0.338212	2.25204	0.312317	0.197359	401.24	20.4032	20.0675	2.35644	50.2378	1.08844	2.16658	1.268	-178.514	-163.928	-14.5442	44.2536	-0.0412386	0.0462939	3.45886	0	0	1	0	54078.9	0	0	0	0	#DIV/0!	-1	MPF-1473-20171217-12_28_23	1078.99	1362.4	0.208023	0.5	2101.2	26.8132	218.549	0.538594
29	1.51351e+09	6585	20171217 12:36:25	1.51351e+09	0.00419023	27.3325	365.362	225.479	22.4475	36.3735	0.350867	2.25269	0.323091	0.204244	401.237	20.4152	20.0852	2.35903	50.1328	1.09025	2.17472	1.26878	-184.789	-158.841	-14.0944	43.5117	-0.0412562	0.0463136	3.46003	0	0	1	0	54089.9	0	0	0	0	#DIV/0!	-1	MPF-1475-20171217-12_29_23	1073.54	1360.56	0.210955	0.5	2101.18	27.3325	221.627	0.538014
30	1.51351e+09	6645	20171217 12:37:25	1.51351e+09	0.0043206	27.7264	364.883	227.638	22.6631	36.327	0.364014	2.2512	0.334194	0.211346	401.246	20.394	20.082	2.35856	50.2269	1.09375	2.17762	1.26481	-190.538	-155.767	-13.832	41.1087	-0.0412161	0.0462687	3.45737	0	0	1	0	54035.6	0	0	0	0	#DIV/0!	-1	MPF-1477-20171217-12_30_23	1068.61	1358.77	0.213549	0.5	2101.23	27.7264	224.358	0.535727
31	1.51351e+09	6705	20171217 12:38:25	1.51351e+09	0.00444519	28.0595	364.394	229.385	22.8381	36.28	0.375632	2.25238	0.343982	0.21761	401.24	20.3722	20.078	2.35797	50.1576	1.09365	2.18043	1.26432	-196.033	-152.849	-13.5669	38.792	-0.0412478	0.0463043	3.45947	0	0	1	0	54071.8	0	0	0	0	#DIV/0!	-1	MPF-1479-20171217-12_31_23	1064.02	1357.93	0.216441	0.5	2101.2	28.0595	227.393	0.536824
32	1.51351e+09	6765	20171217 12:39:25	1.51351e+09	0.0045228	28.3696	363.994	229.675	22.8664	36.2391	0.382312	2.25425	0.349603	0.221207	401.24	20.3921	20.1015	2.3614	50.1072	1.09576	2.18684	1.26564	-199.455	-150.122	-13.3187	38.3444	-0.0412982	0.0463608	3.46282	0	0	1	0	54126.4	0	0	0	0	#DIV/0!	-1	MPF-1481-20171217-12_32_23	1059.39	1354.14	0.217662	0.5	2101.2	28.3696	228.676	0.53541
33	1.51351e+09	6825	20171217 12:40:25	1.51351e+09	0.00462118	28.6183	363.668	231.275	23.0267	36.2083	0.392321	2.25211	0.35793	0.226544	401.235	20.3509	20.0886	2.35951	50.1648	1.09637	2.18553	1.26315	-203.794	-149.577	-13.2814	34.5827	-0.0412407	0.0462963	3.459	0	0	1	0	54056	0	0	0	0	#DIV/0!	-1	MPF-1483-20171217-12_33_23	1055.41	1355.47	0.221368	0.5	2101.17	28.6183	232.566	0.535659
34	1.51351e+09	6885	20171217 12:41:25	1.51351e+09	0.00469635	28.819	363.372	232.08	23.108	36.1807	0.399108	2.25094	0.363557	0.230153	401.243	20.3319	20.0778	2.35794	50.0409	1.09402	2.18626	1.26392	-207.109	-147.543	-13.1072	33.4841	-0.0412091	0.0462608	3.4569	0	0	1	0	54015.4	0	0	0	0	#DIV/0!	-1	MPF-1485-20171217-12_34_23	1051.97	1350.87	0.221266	0.5	2101.21	28.819	232.463	0.535114
35	1.51351e+09	6945	20171217 12:42:25	1.51351e+09	0.00469939	29.0221	363.19	232.404	23.1401	36.1622	0.403703	2.25208	0.367386	0.232606	401.244	20.338	20.0851	2.359	50.6353	1.10755	2.18732	1.25145	-207.243	-147.56	-13.1032	33.3375	-0.0412397	0.0462951	3.45893	0	0	1	0	54052.4	0	0	0	0	#DIV/0!	-1	MPF-1487-20171217-12_35_23	1048.56	1348.81	0.222603	0.5	2101.22	29.0221	233.869	0.533455
36	1.51351e+09	7005	20171217 12:43:25	1.51351e+09	0.00483341	29.2144	362.855	233.868	23.2871	36.1308	0.413245	2.25244	0.375283	0.237671	401.241	20.2927	20.0644	2.35599	50.0975	1.09577	2.18727	1.26022	-213.154	-145.113	-12.8824	30.092	-0.0412493	0.046306	3.45958	0	0	1	0	54064.7	0	0	0	0	#DIV/0!	-1	MPF-1489-20171217-12_36_23	1045.4	1350.15	0.225718	0.5	2101.2	29.2144	237.139	0.534185
37	1.51351e+09	7065	20171217 12:44:25	1.51351e+09	0.00490325	29.3224	362.681	234.771	23.3774	36.1141	0.418952	2.25278	0.379992	0.240693	401.237	20.3271	20.0994	2.3611	50.0426	1.09854	2.19521	1.26256	-216.233	-142.339	-12.6402	30.025	-0.0412587	0.0463165	3.4602	0	0	1	0	54065.8	0	0	0	0	#DIV/0!	-1	MPF-1491-20171217-12_37_23	1042.04	1347.25	0.22654	0.5	2101.18	29.3224	238.001	0.534518
38	1.51351e+09	7125	20171217 12:45:25	1.51351e+09	0.00497639	29.5092	362.432	235.442	23.4459	36.0918	0.425421	2.2509	0.38528	0.24409	401.237	20.3002	20.103	2.36162	50.0165	1.09772	2.19473	1.2639	-219.459	-143.087	-12.7173	25.9747	-0.0412079	0.0462595	3.45683	0	0	1	0	54002.8	0	0	0	0	#DIV/0!	-1	MPF-1493-20171217-12_38_23	1039.01	1342.69	0.226169	0.5	2101.18	29.5092	237.612	0.53194
39	1.51351e+09	7185	20171217 12:46:25	1.51351e+09	0.00503957	29.638	362.248	236.86	23.5877	36.0744	0.43359	2.25328	0.392013	0.248411	401.236	20.2614	20.0783	2.35801	50.1723	1.10002	2.19247	1.258	-222.245	-142.233	-12.6254	24.1333	-0.0412721	0.0463315	3.46109	0	0	1	0	54086.5	0	0	0	0	#DIV/0!	-1	MPF-1495-20171217-12_39_23	1036.37	1341.17	0.227267	0.5	2101.18	29.638	238.765	0.531857
40	1.51351e+09	7245	20171217 12:47:25	1.51351e+09	0.00509238	29.7517	362.099	237.521	23.6522	36.0576	0.438698	2.25165	0.396159	0.251077	401.236	20.2455	20.0557	2.35472	50.0264	1.09687	2.19259	1.25785	-224.574	-139.291	-12.3718	24.9995	-0.0412282	0.0462822	3.45817	0	0	1	0	54031	0	0	0	0	#DIV/0!	-1	MPF-1497-20171217-12_40_23	1033.79	1342.07	0.229704	0.5	2101.18	29.7517	241.324	0.53144
41	1.51351e+09	7305	20171217 12:48:25	1.51351e+09	0.00513456	29.8809	361.925	238.058	23.7069	36.0421	0.443635	2.25218	0.400193	0.253668	401.239	20.2649	20.07	2.35681	50.1225	1.1013	2.19722	1.25551	-226.434	-136.958	-12.1647	25.6816	-0.0412424	0.0462982	3.45911	0	0	1	0	54042.7	0	0	0	0	#DIV/0!	-1	MPF-1499-20171217-12_41_23	1031.06	1336.35	0.22845	0.5	2101.19	29.8809	240.009	0.528626
42	1.51351e+09	7365	20171217 12:49:25	1.51351e+09	0.00520758	30.0412	361.699	238.445	23.7469	36.022	0.448896	2.25133	0.404458	0.256411	401.243	20.2647	20.0834	2.35876	49.9316	1.09873	2.20048	1.26002	-229.654	-135.646	-12.055	23.8881	-0.0412197	0.0462727	3.45761	0	0	1	0	54010	0	0	0	0	#DIV/0!	-1	MPF-1501-20171217-12_42_23	1028.07	1335.06	0.229947	0.5	2101.21	30.0412	241.584	0.52925
43	1.51352e+09	7425	20171217 12:50:25	1.51352e+09	0.00524448	30.0735	361.647	239.525	23.8535	36.0153	0.454148	2.25285	0.408747	0.259167	401.241	20.2551	20.0798	2.35823	50.0997	1.10267	2.20095	1.25556	-231.282	-134.875	-11.9784	23.1061	-0.0412604	0.0463184	3.46031	0	0	1	0	54060.4	0	0	0	0	#DIV/0!	-1	MPF-1503-20171217-12_43_23	1025.37	1332.49	0.230486	0.5	2101.2	30.0735	242.149	0.529768
44	1.51352e+09	7485.4	20171217 12:51:25	1.51352e+09	0.00530235	30.1794	361.488	240.344	23.9361	36.0008	0.460166	2.25193	0.413603	0.262292	401.239	20.2369	20.0784	2.35802	50.1338	1.10347	2.20104	1.25456	-233.834	-134.572	-11.9563	20.8776	-0.0412359	0.0462909	3.45868	0	0	1	0	54029.5	0	0	0	0	#DIV/0!	-1	MPF-1505-20171217-12_44_24	1022.71	1332.98	0.232768	0.5	2101.19	30.1794	244.545	0.52808
45	1.51352e+09	7545.4	20171217 12:52:25	1.51352e+09	0.00534741	30.2685	361.379	240.611	23.9635	35.9914	0.463376	2.25194	0.416197	0.26396	401.243	20.2234	20.0711	2.35696	49.9509	1.09955	2.20126	1.25741	-235.821	-133.496	-11.8603	20.0657	-0.041236	0.0462911	3.45869	0	0	1	0	54029.5	0	0	0	0	#DIV/0!	-1	MPF-1507-20171217-12_45_24	1020.25	1330.81	0.233363	0.5	2101.21	30.2685	245.172	0.558404
46	1.51352e+09	7605.4	20171217 12:53:25	1.51352e+09	0.00428268	10.0579	385.857	341.39	34.0014	38.4302	0.458078	2.2522	0.411919	0.261208	41.2783	18.5001	18.1168	2.08654	46.5838	1.06744	2.29144	1.0191	-188.866	182.072	16.0658	50.5499	-0.0412431	0.046299	3.45916	0	0	1	0	53919.4	0	0	0	0	#DIV/0!	-1	MPF-1509-20171217-12_46_24	829.959	2512.39	0.669654	0.5	210.727	10.0579	70.5572	0.715283
47	1.51352e+09	7665.4	20171217 12:54:25	1.51352e+09	0.00426364	11.1227	384.641	333.108	33.1774	38.3101	0.42809	2.25418	0.387523	0.245525	41.2799	20.5582	19.9245	2.33566	48.45	1.25962	2.59983	1.07605	-188.026	211.559	19.0235	83.8357	-0.0412963	0.0463587	3.46269	0	0	1	0	53610.7	0	0	0	0	#DIV/0!	-1	MPF-1511-20171217-12_47_24	832.181	2628.48	0.683399	0.5	210.736	11.1227	72.0083	0.724571
48	1.51352e+09	7725.4	20171217 12:55:25	1.51352e+09	0.00434843	11.5102	384.173	331.222	32.9895	38.2634	0.430432	2.25315	0.389426	0.246749	41.2811	20.6983	20.4349	2.41056	50.223	1.31923	2.62675	1.09133	-191.766	169.94	15.3412	34.7967	-0.0412685	0.0463275	3.46085	0	0	1	0	53545.5	0	0	0	0	#DIV/0!	-1	MPF-1513-20171217-12_48_24	816.675	2644.07	0.69113	0.5	210.743	11.5102	72.8255	0.727995
49	1.51352e+09	7785.4	20171217 12:56:25	1.51352e+09	0.0043332	11.6669	383.976	331.342	33.0021	38.2445	0.438728	2.25283	0.396203	0.251103	41.2778	20.0145	20.0084	2.34784	50.7604	1.27835	2.51839	1.06949	-191.094	138.147	12.402	0.733018	-0.0412601	0.046318	3.46029	0	0	1	0	53660.3	0	0	0	0	#DIV/0!	-1	MPF-1515-20171217-12_49_24	799.361	2648.01	0.698128	0.5	210.727	11.6669	73.5572	0.731164
50	1.51352e+09	7845.4	20171217 12:57:25	1.51352e+09	0.00427082	11.7734	383.889	330.284	32.8978	38.2371	0.43296	2.25366	0.391504	0.248083	41.2802	19.7069	19.7122	2.30511	50.1557	1.23788	2.46807	1.06723	-188.343	134.29	12.0129	-0.759526	-0.0412825	0.0463432	3.46177	0	0	1	0	53748.3	0	0	0	0	#DIV/0!	-1	MPF-1517-20171217-12_50_24	785.38	2655.43	0.704236	0.5	210.739	11.7734	74.2051	0.735365
51	1.51352e+09	7905.4	20171217 12:58:25	1.51352e+09	0.00422696	11.7663	383.914	329.368	32.8066	38.2397	0.423979	2.25314	0.384132	0.24335	41.2871	19.7752	19.7372	2.3087	49.7583	1.23214	2.47625	1.07656	-186.409	137.749	12.3302	4.9576	-0.0412683	0.0463273	3.46083	0	0	1	0	53720.7	0	0	0	0	#DIV/0!	-1	MPF-1519-20171217-12_51_24	777.477	2657.46	0.707436	0.5	210.775	11.7663	74.5549	0.736515
52	1.51352e+09	7965.4	20171217 12:59:25	1.51352e+09	0.00419849	11.7534	383.957	328.439	32.7159	38.2461	0.415066	2.25315	0.376796	0.238641	41.279	19.9782	19.9095	2.3335	49.624	1.24351	2.50586	1.08999	-185.154	140.311	12.5829	9.0193	-0.0412686	0.0463277	3.46086	0	0	1	0	53686	0	0	0	0	#DIV/0!	-1	MPF-1521-20171217-12_52_24	773.893	2663.13	0.709405	0.5	210.733	11.7534	74.7475	0.737106
53	1.51352e+09	8025.4	20171217 13:00:25	1.51352e+09	0.00422287	11.6936	384.015	328.568	32.7299	38.2533	0.413903	2.2538	0.375847	0.238031	41.2818	20.0852	20.0362	2.35187	49.6478	1.2529	2.52358	1.09897	-186.228	138.906	12.4687	6.42808	-0.0412862	0.0463474	3.46202	0	0	1	0	53687.1	0	0	0	0	#DIV/0!	-1	MPF-1523-20171217-12_53_24	772.33	2672.02	0.710957	0.5	210.749	11.6936	74.9169	0.73715
54	1.51352e+09	8085.4	20171217 13:01:25	1.51352e+09	0.00420092	11.6889	384.051	328.722	32.7463	38.258	0.414444	2.25388	0.376294	0.238318	41.2785	20.0402	20.0374	2.35206	50.094	1.2601	2.51548	1.09195	-185.261	132.396	11.8808	0.294915	-0.0412883	0.0463497	3.46216	0	0	1	0	53699.2	0	0	0	0	#DIV/0!	-1	MPF-1525-20171217-12_54_24	771.814	2680.21	0.712032	0.5	210.732	11.6889	75.0241	0.738461
55	1.51352e+09	8145.4	20171217 13:02:25	1.51352e+09	0.00419112	11.7223	383.991	328.79	32.7537	38.2527	0.416559	2.25156	0.378002	0.239417	41.2785	19.905	19.9302	2.33648	50.1873	1.25185	2.49435	1.08464	-184.828	128.612	11.5387	-3.3988	-0.0412258	0.0462796	3.45801	0	0	1	0	53646.4	0	0	0	0	#DIV/0!	-1	MPF-1527-20171217-12_55_24	772.23	2689.87	0.712912	0.5	210.732	11.7223	75.1168	0.740025
56	1.51352e+09	8205.4	20171217 13:03:25	1.51352e+09	0.0042089	11.7482	383.949	328.729	32.7484	38.2494	0.417483	2.25255	0.378779	0.239914	41.2781	19.8568	19.8845	2.32989	49.9541	1.24277	2.48782	1.08712	-185.613	129.029	11.5657	-3.74028	-0.0412526	0.0463096	3.45979	0	0	1	0	53687.6	0	0	0	0	#DIV/0!	-1	MPF-1529-20171217-12_56_24	772.71	2696.54	0.713444	0.5	210.731	11.7482	75.1724	0.740364
57	1.51352e+09	8265.4	20171217 13:04:25	1.51352e+09	0.00415599	11.7119	384.024	328.456	32.7228	38.2588	0.412737	2.25346	0.374879	0.237411	41.2818	19.9212	19.935	2.33718	50.2063	1.2526	2.49491	1.08458	-183.279	128.581	11.5267	-1.8894	-0.041277	0.046337	3.46141	0	0	1	0	53709.7	0	0	0	0	#DIV/0!	-1	MPF-1531-20171217-12_57_24	773.185	2704.62	0.714124	0.5	210.751	11.7119	75.2513	0.741265
58	1.51352e+09	8325.4	20171217 13:05:25	1.51352e+09	0.00411674	11.7067	384.064	327.286	32.6058	38.2622	0.402478	2.25411	0.3664	0.231971	41.2808	19.9725	19.9841	2.34431	49.7903	1.24512	2.50073	1.09918	-181.548	127.254	11.4095	-1.60433	-0.0412945	0.0463567	3.46258	0	0	1	0	53724.7	0	0	0	0	#DIV/0!	-1	MPF-1533-20171217-12_58_24	773.764	2715.95	0.715104	0.5	210.746	11.7067	75.3526	0.742035
59	1.51352e+09	8385.4	20171217 13:06:25	1.51352e+09	0.00400017	11.6724	384.139	325.902	32.4681	38.27	0.389053	2.25416	0.355234	0.224814	41.2818	20.0055	20.0016	2.34684	49.8119	1.24522	2.49984	1.10162	-176.407	124.432	11.1569	0.463053	-0.0412958	0.0463581	3.46266	0	0	1	0	53727.3	0	0	0	0	#DIV/0!	-1	MPF-1535-20171217-12_59_24	774.481	2721.32	0.715403	0.5	210.753	11.6724	75.3865	0.74178
60	1.51352e+09	8445.4	20171217 13:07:25	1.51352e+09	0.0039117	11.6048	384.257	325.242	32.4048	38.2847	0.380359	2.25346	0.347958	0.220155	41.2788	19.9675	19.9644	2.34145	49.8694	1.24153	2.48956	1.09992	-172.506	120.757	10.825	0.354617	-0.0412771	0.0463371	3.46141	0	0	1	0	53716.4	0	0	0	0	#DIV/0!	-1	MPF-1537-20171217-13_00_24	775.452	2729.32	0.715881	0.5	210.737	11.6048	75.4312	0.742178
61	1.51352e+09	8505.4	20171217 13:08:25	1.51352e+09	0.00381061	11.6117	384.307	323.859	32.2674	38.2901	0.369668	2.25421	0.338994	0.214415	41.2821	19.9748	19.9501	2.33937	49.8697	1.2395	2.48548	1.09987	-168.048	119.297	10.6883	3.21883	-0.0412971	0.0463596	3.46274	0	0	1	0	53746.3	0	0	0	0	#DIV/0!	-1	MPF-1539-20171217-13_01_24	776.353	2736.72	0.71632	0.5	210.755	11.6117	75.484	0.742867
62	1.51352e+09	8565.4	20171217 13:09:25	1.51352e+09	0.00377166	11.5827	384.364	323.276	32.2088	38.2951	0.364184	2.25322	0.334362	0.211452	41.2792	19.9774	19.9499	2.33934	49.7444	1.23563	2.48396	1.10371	-166.33	118.065	10.5821	3.59614	-0.0412704	0.0463296	3.46097	0	0	1	0	53714.7	0	0	0	0	#DIV/0!	-1	MPF-1541-20171217-13_02_24	777.479	2741.19	0.716372	0.5	210.74	11.5827	75.4839	0.743185
63	1.51352e+09	8625.4	20171217 13:10:25	1.51352e+09	0.00368889	11.564	384.421	322.351	32.1182	38.3026	0.356514	2.25341	0.327884	0.207308	41.2803	20.0058	19.964	2.34138	49.9401	1.24055	2.48408	1.10083	-162.68	116.454	10.4376	5.49199	-0.0412756	0.0463355	3.46132	0	0	1	0	53721.2	0	0	0	0	#DIV/0!	-1	MPF-1543-20171217-13_03_24	778.467	2751.68	0.717094	0.5	210.745	11.564	75.5621	0.743379
64	1.51352e+09	8685.4	20171217 13:11:25	1.51352e+09	0.00367019	11.5762	384.409	321.607	32.0445	38.3019	0.352192	2.25242	0.324212	0.204961	41.2791	20.003	19.9792	2.34359	49.7799	1.23591	2.48275	1.10768	-161.855	113.498	10.1774	3.09913	-0.041249	0.0463056	3.45955	0	0	1	0	53689.6	0	0	0	0	#DIV/0!	-1	MPF-1545-20171217-13_04_24	779.521	2755.08	0.717061	0.5	210.739	11.5762	75.5564	0.743165
65	1.51352e+09	8745.4	20171217 13:12:25	1.51352e+09	0.00360255	11.5591	384.441	320.767	31.9629	38.3076	0.345788	2.25289	0.318779	0.201487	41.2767	20.0035	19.9648	2.3415	49.8361	1.23562	2.47937	1.10588	-158.872	112.577	10.0909	5.07263	-0.0412615	0.0463196	3.46038	0	0	1	0	53709.4	0	0	0	0	#DIV/0!	-1	MPF-1547-20171217-13_05_24	780.693	2758.15	0.716951	0.5	210.727	11.5591	75.5404	0.74356
66	1.51352e+09	8805.4	20171217 13:13:25	1.51352e+09	0.00357829	11.5748	384.462	320.474	31.9356	38.312	0.344162	2.25259	0.317393	0.200602	41.2765	19.9946	19.9583	2.34057	49.9542	1.23727	2.47681	1.1033	-157.803	111.305	9.97703	4.75617	-0.0412535	0.0463106	3.45985	0	0	1	0	53702.6	0	0	0	0	#DIV/0!	-1	MPF-1549-20171217-13_06_24	781.765	2763.48	0.717108	0.5	210.727	11.5748	75.5571	0.743758
67	1.51352e+09	8865.4	20171217 13:14:25	1.51352e+09	0.0035521	11.5883	384.448	320.035	31.8916	38.3105	0.341808	2.25403	0.315405	0.19933	41.2798	20.0003	19.9627	2.3412	50.0391	1.2391	2.47626	1.10211	-156.647	110.408	9.8903	4.93068	-0.0412923	0.0463542	3.46242	0	0	1	0	53751.7	0	0	0	0	#DIV/0!	-1	MPF-1551-20171217-13_07_24	782.266	2765.69	0.717153	0.5	210.738	11.5883	75.5656	0.744953
68	1.51352e+09	8925.4	20171217 13:15:25	1.51352e+09	0.00346728	11.6367	384.446	318.544	31.7429	38.31	0.333986	2.25489	0.308738	0.19507	41.2784	20.0298	19.9711	2.34241	50.2108	1.24343	2.47641	1.09898	-152.907	109.559	9.81098	7.74168	-0.0413156	0.0463804	3.46397	0	0	1	0	53780.6	0	0	0	0	#DIV/0!	-1	MPF-1553-20171217-13_08_24	782.691	2769.06	0.717344	0.5	210.734	11.6367	75.5843	0.744866
69	1.51352e+09	8985.4	20171217 13:16:25	1.51352e+09	0.00347763	11.6126	384.451	318.625	31.7517	38.3115	0.333837	2.25372	0.308599	0.194983	41.2783	20.0176	19.9524	2.3397	49.9715	1.23686	2.47513	1.10284	-153.364	110.752	9.92156	8.58833	-0.041284	0.0463449	3.46188	0	0	1	0	53742.8	0	0	0	0	#DIV/0!	-1	MPF-1555-20171217-13_09_24	783.125	2767.55	0.717033	0.5	210.735	11.6126	75.552	0.74407
70	1.51352e+09	9045.4	20171217 13:17:25	1.51352e+09	0.00345437	11.62	384.468	317.723	31.6631	38.3145	0.32887	2.25387	0.304349	0.192269	41.2791	20.0546	19.974	2.34284	49.6869	1.23203	2.47958	1.11081	-152.338	111.679	10.0065	10.6267	-0.0412881	0.0463495	3.46215	0	0	1	0	53742.6	0	0	0	0	#DIV/0!	-1	MPF-1557-20171217-13_10_24	783.366	2771.97	0.717397	0.5	210.739	11.62	75.5919	0.745235
71	1.51352e+09	9105.5	20171217 13:18:25	1.51352e+09	0.00338404	11.5669	384.557	316.568	31.5499	38.3258	0.320294	2.25543	0.297001	0.187577	41.2784	20.0847	19.9998	2.34658	49.6433	1.23141	2.48052	1.11517	-149.236	109.373	9.79477	11.2103	-0.04133	0.0463966	3.46493	0	0	1	0	53793.9	0	0	0	0	#DIV/0!	-1	MPF-1559-20171217-13_11_24	783.488	2767.59	0.716906	0.5	210.736	11.5669	75.5389	0.743466
72	1.51352e+09	9165.5	20171217 13:19:25	1.51352e+09	0.00332063	11.5635	384.578	315.727	31.465	38.3266	0.315327	2.25346	0.292706	0.184838	41.2762	20.0615	19.9835	2.34422	49.8784	1.23393	2.47387	1.11029	-146.44	105.949	9.49354	10.2794	-0.0412769	0.0463369	3.4614	0	0	1	0	53735.5	0	0	0	0	#DIV/0!	-1	MPF-1561-20171217-13_12_24	783.785	2771.57	0.717205	0.5	210.724	11.5635	75.5662	0.744751
73	1.51352e+09	9225.5	20171217 13:20:25	1.51352e+09	0.00326638	11.524	384.655	315.182	31.4113	38.335	0.31077	2.25365	0.288775	0.182331	41.2796	20.048	19.9727	2.34265	50.0434	1.23561	2.46907	1.10704	-144.047	103.439	9.26583	9.93744	-0.041282	0.0463427	3.46174	0	0	1	0	53747.7	0	0	0	0	#DIV/0!	-1	MPF-1563-20171217-13_13_24	784.126	2771.47	0.717072	0.5	210.742	11.524	75.5587	0.744821
74	1.51352e+09	9285.5	20171217 13:21:25	1.51352e+09	0.0032418	11.5692	384.61	313.926	31.2877	38.3324	0.305979	2.25501	0.284644	0.179695	41.2774	20.0442	19.9591	2.34068	49.6882	1.2259	2.46718	1.11478	-142.963	103.64	9.277	11.2312	-0.0413187	0.0463839	3.46418	0	0	1	0	53796	0	0	0	0	#DIV/0!	-1	MPF-1565-20171217-13_14_24	784.473	2772	0.717001	0.5	210.73	11.5692	75.5468	0.744661
75	1.51352e+09	9345.5	20171217 13:22:25	1.51352e+09	0.00317901	11.5948	384.622	312.634	31.1592	38.3339	0.300143	2.25354	0.279572	0.176463	41.2795	20.0633	19.965	2.34153	49.7986	1.22852	2.46697	1.11301	-140.194	102.696	9.19871	12.9803	-0.0412791	0.0463394	3.46155	0	0	1	0	53746.8	0	0	0	0	#DIV/0!	-1	MPF-1567-20171217-13_15_24	784.78	2765.77	0.716253	0.5	210.741	11.5948	75.4717	0.744122
[truncated: 96 more columns]

## Sheet: ND Beet 7
Sys	Sys	Sys	Sys	GasEx	GasEx	GasEx	GasEx	GasEx	GasEx	GasEx	GasEx	GasEx	GasEx	GasEx	GasEx	GasEx	GasEx	GasEx	GasEx	GasEx	GasEx	GasEx	GasEx	GasEx	GasEx	GasEx	GasEx	GasEx	GasEx	Leak	Leak	Leak	Leak	Leak	FLR	FLR	FLR	FLR	FLR	FLR	FLR	FLR	FLR	FLR	FLR	FLR	FLR	FLR	FLR
obs	time	elapsed	date	TIME	E	A	Ca	Ci	Pci	Pca	gsw	gbw	gtw	gtc	Rabs	TleafEB	TleafCnd	SVPleaf	RHcham	VPcham	SVPcham	VPDleaf	LatHFlux	SenHFlux	NetTherm	EBSum	blfa_1	blfa_2	blfa_3	Leak	LeakPct	CorrFact	CorrFactPct	Fan	DarkAdaptedID	Fo	Fm	Fv	Fv/Fm	Adark	LightAdaptedID	Fs	Fm'	PhiPS2	PS2/1	Qabs_fs	Afs	ETR	Fv'/Fm'
	s	s		s	mol m⁻² s⁻¹	µmol m⁻² s⁻¹	µmol mol⁻¹	µmol mol⁻¹	Pa	Pa	mol m⁻² s⁻¹	mol m⁻² s⁻¹	mol m⁻² s⁻¹	mol m⁻² s⁻¹	W m⁻²	°C	°C	kPa	%	kPa	kPa	kPa	W m⁻²	W m⁻²	W m⁻²	W m⁻²				µmol s⁻¹	%		%	µmol s⁻¹						µmol m⁻² s⁻¹						µmol m⁻² s⁻¹	µmol m⁻² s⁻¹	µmol m⁻² s⁻¹
1	1513861553	5216.5	20171221 13:05:53	1513861545	0.00034258	1.40199	398.171	325.632	33.4795	40.9375	0.0338837	2.30299	0.033621	0.0210366	41.2792	22.0801	19.9089	2.3334	49.4959	1.30432	2.63521	1.02909	-15.1078	245.548	21.6347	293.354	-0.0426258	0.0478512	3.55041	2	0	1.00007	0.0072344	55295.4	0	0	0	0	#DIV/0!	-1	MPF-2675-20171221-12_58_45	1007.18	1654.49	0.391247	0.5	210.733	1.40199	41.2245	0.593978
2	1513861613	5276.5	20171221 13:06:53	1513861605	0.00046044	2.32351	397.046	306.39	31.5008	40.8214	0.0442496	2.3012	0.0438024	0.0274163	41.2881	22.1607	20.2724	2.38649	49.9272	1.32526	2.65438	1.06123	-20.3054	215.001	19.0046	254.988	-0.0425766	0.047796	3.54718	2	0	1.00007	0.00724533	55212	0	0	0	0	#DIV/0!	-1	MPF-2677-20171221-12_59_45	823.41	1733.1	0.524892	0.5	210.78	2.32351	55.3185	0.628515
3	1513861673	5336.5	20171221 13:07:53	1513861665	0.000430115	2.53941	396.746	288.506	29.6613	40.7895	0.0400298	2.30306	0.0396637	0.0248225	41.2774	22.2448	20.5462	2.42717	49.9794	1.33268	2.66645	1.09449	-18.9681	190.422	16.8482	229.579	-0.0426277	0.0478533	3.55054	1	0	1.00004	0.00361929	55261.5	0	0	0	0	#DIV/0!	-1	MPF-2679-20171221-13_00_45	798.032	1887.9	0.577291	0.5	210.724	2.53941	60.8247	0.65567
4	1513861733	5396.5	20171221 13:08:53	1513861725	0.000429066	2.66923	396.587	279.74	28.7593	40.7721	0.0388325	2.30061	0.0384875	0.0240855	41.2772	22.3002	20.7571	2.45892	49.8598	1.33395	2.67539	1.12497	-18.9218	170.869	15.1548	208.379	-0.0425604	0.0477778	3.54612	1	0	1.00004	0.00362545	55167.5	0	0	0	0	#DIV/0!	-1	MPF-2681-20171221-13_01_45	789.043	2051.06	0.6153	0.5	210.724	2.66923	64.8291	0.67765
5	1513861793	5456.5	20171221 13:09:53	1513861785	0.000423857	2.8881	396.346	266.992	27.4482	40.7464	0.0377418	2.30144	0.0374159	0.023414	41.2781	22.3417	20.9193	2.48359	49.9888	1.34064	2.68189	1.14294	-18.6921	155.746	13.8227	192.154	-0.0425832	0.0478033	3.54761	1	0	1.00004	0.00362409	55188.3	0	0	0	0	#DIV/0!	-1	MPF-2683-20171221-13_02_45	788.205	2219.03	0.644797	0.5	210.728	2.8881	67.9386	0.697435
6	1513861853	5516.5	20171221 13:10:53	1513861845	0.000435585	3.10044	396.047	259.348	26.6615	40.7144	0.0382469	2.30058	0.0379122	0.023725	41.2813	22.3689	21.039	2.50192	49.9779	1.34288	2.68695	1.15904	-19.2093	144.684	12.8557	179.612	-0.0425594	0.0477767	3.54606	1	0	1.00004	0.00362641	55152.9	0	0	0	0	#DIV/0!	-1	MPF-2685-20171221-13_03_45	789.202	2379.15	0.668284	0.5	210.745	3.10044	70.4188	0.716537
7	1513861913	5576.5	20171221 13:11:53	1513861905	0.000466951	3.43906	395.64	252.992	26.0074	40.6715	0.0405954	2.30203	0.0402188	0.0251703	41.2802	22.3799	21.1309	2.51609	49.9906	1.34497	2.69045	1.17111	-20.5926	136.02	12.0852	168.793	-0.0425994	0.0478215	3.54868	1	0	1.00004	0.00362342	55198.5	0	0	0	0	#DIV/0!	-1	MPF-2687-20171221-13_04_45	790.584	2520.33	0.686317	0.5	210.74	3.43906	72.3171	0.730265
8	1513861973	5636.5	20171221 13:12:53	1513861965	0.000499224	3.84898	395.136	245.285	25.2148	40.6193	0.0431685	2.30147	0.0427428	0.0267522	41.2801	22.4017	21.2122	2.52867	50.1036	1.35067	2.69575	1.178	-22.0158	129.912	11.5519	160.728	-0.0425841	0.0478044	3.54767	1	0	1.00004	0.00362506	55173.5	0	0	0	0	#DIV/0!	-1	MPF-2689-20171221-13_05_45	793.612	2641.39	0.699548	0.5	210.738	3.84898	73.7107	0.740727
9	1513862033	5696.5	20171221 13:13:53	1513862025	0.000545178	4.40259	394.473	237.208	24.3847	40.5513	0.0469755	2.30127	0.0464718	0.0290897	41.2791	22.4171	21.2708	2.53777	50.158	1.35463	2.70074	1.18314	-24.0423	126.398	11.2455	154.88	-0.0425787	0.0477983	3.54732	1	0	1.00004	0.00362588	55161.1	0	0	0	0	#DIV/0!	-1	MPF-2691-20171221-13_06_45	797.842	2744.47	0.709291	0.5	210.734	4.40259	74.7358	0.748512
10	1513862093	5756.5	20171221 13:14:53	1513862085	0.000616007	5.03917	393.664	233.775	24.0316	40.4678	0.0529077	2.30279	0.0522701	0.0327255	41.2823	22.4137	21.3136	2.54444	50.1463	1.35595	2.70398	1.1885	-27.1659	123.612	10.9939	148.723	-0.0426204	0.0478451	3.55006	1	0	1.00004	0.00362272	55209.2	0	0	0	0	#DIV/0!	-1	MPF-2693-20171221-13_07_45	801.825	2833.18	0.716988	0.5	210.749	5.03917	75.5524	0.754064
11	1513862153	5816.5	20171221 13:15:53	1513862145	0.000713727	5.75996	392.761	234.339	24.0896	40.3751	0.0611638	2.30147	0.0603129	0.037771	41.2857	22.402	21.3495	2.55004	50.1118	1.35667	2.70729	1.19337	-31.4754	121.587	10.8231	142.221	-0.0425841	0.0478044	3.54768	1	0	1.00004	0.00362592	55160.4	0	0	0	0	#DIV/0!	-1	MPF-2695-20171221-13_08_45	804.929	2904.02	0.722822	0.5	210.769	5.75996	76.1742	0.757605
12	1513862213	5876.5	20171221 13:16:53	1513862205	0.000815313	6.45423	391.878	236.3	24.2909	40.2837	0.0699644	2.30109	0.0688532	0.0431317	41.2791	22.3892	21.384	2.55545	50.2239	1.36139	2.71064	1.19406	-35.9553	119.807	10.6694	135.801	-0.0425736	0.0477926	3.54699	1	0	1.00004	0.00362703	55143.5	0	0	0	0	#DIV/0!	-1	MPF-2697-20171221-13_09_45	806.316	2949.68	0.726643	0.5	210.732	6.45423	76.5635	0.763574
13	1513862273	5936.5	20171221 13:17:53	1513862265	0.00091899	7.16128	390.977	237.799	24.445	40.1913	0.0790344	2.3018	0.0776199	0.0486375	41.2787	22.3687	21.4031	2.55844	50.3007	1.36459	2.71285	1.19385	-40.5274	119.139	10.6084	130.498	-0.0425931	0.0478144	3.54826	1	0	1.00004	0.00362561	55165.2	0	0	0	0	#DIV/0!	-1	MPF-2699-20171221-13_10_45	806.286	2978.17	0.729268	0.5	210.729	7.16128	76.8391	0.759745
14	1513862333	5996.5	20171221 13:18:53	1513862325	0.0010379	7.86371	390.086	240.236	24.6956	40.0997	0.0889925	2.30239	0.0872037	0.0546601	41.2788	22.3441	21.4146	2.56024	50.0913	1.36008	2.71519	1.20017	-45.7716	119.5	10.6392	125.646	-0.0426095	0.0478328	3.54934	1	0	1.00004	0.00362444	55182.9	0	0	0	0	#DIV/0!	-1	MPF-2701-20171221-13_11_45	804.803	2994.78	0.731265	0.5	210.73	7.86371	77.0497	0.762139
15	1513862393	6056.5	20171221 13:19:53	1513862385	0.00116901	8.44488	389.318	246.952	25.3861	40.0209	0.101066	2.30171	0.0987651	0.0619307	41.2793	22.3032	21.4119	2.55981	50.3152	1.36631	2.7155	1.1935	-51.5532	120.038	10.6902	120.455	-0.0425906	0.0478117	3.5481	1	0	1.00004	0.00362601	55159.1	0	0	0	0	#DIV/0!	-1	MPF-2703-20171221-13_12_45	802.816	3001.73	0.732549	0.5	210.732	8.44488	77.1858	0.654126
16	1513862453	6116.5	20171221 13:20:53	1513862445	0.00180325	11.7091	385.122	219.307	22.5446	39.5902	0.12107	2.30091	0.117782	0.0739018	401.235	25.1855	23.7182	2.94465	50.3836	1.40408	2.78677	1.54058	-79.5235	-113.165	-10.2224	198.324	-0.0425687	0.0477871	3.54666	1	0	1.00004	0.00363304	55052.4	0	0	0	0	#DIV/0!	-1	MPF-2705-20171221-13_13_45	1203.79	1350.78	0.108822	0.5	2101.17	11.7091	114.327	0.50399
17	1513862513	6176.5	20171221 13:21:53	1513862505	0.00219312	14.0151	382.198	217.551	22.3641	39.2899	0.146717	2.30015	0.141916	0.0891159	401.238	25.232	23.8652	2.97081	50.2833	1.41607	2.81619	1.55474	-96.7168	-109.86	-9.94326	184.718	-0.0425476	0.0477635	3.54528	1	0	1.00004	0.00363689	54994.1	0	0	0	0	#DIV/0!	-1	MPF-2707-20171221-13_14_45	1062.21	1240.11	0.143457	0.5	2101.18	14.0151	150.714	0.495222
18	1513862573	6236.5	20171221 13:22:53	1513862565	0.00258362	15.9893	379.645	220.121	22.6287	39.0279	0.173909	2.3021	0.167212	0.105088	401.241	25.2265	23.9334	2.98301	50.3535	1.4287	2.83734	1.55431	-113.938	-103.065	-9.32933	174.909	-0.0426014	0.0478238	3.54881	1	0	1.00004	0.003634	55037.8	0	0	0	0	#DIV/0!	-1	MPF-2709-20171221-13_15_45	1024.5	1209.69	0.15309	0.5	2101.2	15.9893	160.836	0.491308
19	1513862633	6296.5	20171221 13:23:53	1513862625	0.0029263	17.8201	377.316	220.484	22.6663	38.7891	0.198185	2.29999	0.189529	0.119203	401.244	25.1927	23.9691	2.98941	50.3889	1.43632	2.85048	1.55309	-129.05	-97.922	-8.87701	165.395	-0.0425433	0.0477586	3.54499	0	0	1	0	54951.6	0	0	0	0	#DIV/0!	-1	MPF-2711-20171221-13_16_45	1003.46	1201.29	0.164684	0.5	2101.21	17.8201	173.018	0.493461
20	1513862693	6356.5	20171221 13:24:53	1513862685	0.0032737	19.5419	375.107	221.524	22.7732	38.5618	0.223168	2.3012	0.21226	0.133599	401.243	25.1251	23.9767	2.99078	50.3549	1.43941	2.85853	1.55136	-144.37	-93.1199	-8.43956	155.314	-0.0425765	0.0477959	3.54718	0	0	1	0	54984.1	0	0	0	0	#DIV/0!	-1	MPF-2713-20171221-13_17_45	987.612	1200.53	0.177354	0.5	2101.21	19.5419	186.329	0.49519
21	1513862753	6416.5	20171221 13:25:53	1513862745	0.00361408	21.1449	373.038	222.952	22.9194	38.3483	0.248505	2.30131	0.235059	0.148061	401.241	25.0437	23.9735	2.99021	50.4154	1.44373	2.86367	1.54648	-159.381	-89.051	-8.07148	144.737	-0.0425797	0.0477994	3.54738	0	0	1	0	54982.4	0	0	0	0	#DIV/0!	-1	MPF-2715-20171221-13_18_45	975.204	1199.04	0.18668	0.5	2101.2	21.1449	196.125	0.49995
22	1513862813	6476.5	20171221 13:26:53	1513862805	0.00394877	22.6566	371.079	224.351	23.0628	38.1463	0.273907	2.30185	0.257669	0.162424	401.24	24.9548	23.9683	2.98927	50.4977	1.44789	2.86724	1.54138	-174.141	-85.8574	-7.78079	133.461	-0.0425945	0.047816	3.54836	0	0	1	0	54996.9	0	0	0	0	#DIV/0!	-1	MPF-2717-20171221-13_19_45	965.566	1199.09	0.194751	0.5	2101.19	22.6566	204.605	0.501672
23	1513862873	6536.5	20171221 13:27:53	1513862865	0.00419612	23.8749	369.507	223.75	23.0014	37.9852	0.291593	2.30097	0.273257	0.172339	401.238	24.8844	23.949	2.98582	50.2358	1.44122	2.86891	1.54459	-185.049	-82.2411	-7.45556	126.493	-0.0425703	0.0477889	3.54677	0	0	1	0	54965.2	0	0	0	0	#DIV/0!	-1	MPF-2719-20171221-13_20_45	958.161	1202.5	0.203192	0.5	2101.18	23.8749	213.472	0.503634
24	1513862933	6596.5	20171221 13:28:53	1513862925	0.00449753	25.0678	367.962	226.94	23.3297	37.8269	0.318393	2.30059	0.29666	0.187244	401.242	24.7915	23.9302	2.98244	50.7902	1.45758	2.86981	1.52487	-198.341	-79.2573	-7.18574	116.458	-0.0425599	0.0477772	3.54609	0	0	1	0	54951.4	0	0	0	0	#DIV/0!	-1	MPF-2721-20171221-13_21_45	952.752	1208.11	0.21137	0.5	2101.2	25.0678	222.066	0.508687
25	1513862993	6656.5	20171221 13:29:53	1513862985	0.00480234	26.2656	366.385	227.76	23.4141	37.6649	0.341095	2.30197	0.316292	0.199764	401.237	24.6905	23.9022	2.97742	50.5346	1.45017	2.86967	1.52724	-211.783	-75.9222	-6.87826	106.653	-0.0425977	0.0478197	3.54857	0	0	1	0	54998.4	0	0	0	0	#DIV/0!	-1	MPF-2723-20171221-13_22_45	949.44	1214.24	0.218079	0.5	2101.18	26.2656	229.111	0.511728
26	1513863053	6716.5	20171221 13:30:53	1513863045	0.00510692	27.2872	365.036	230.132	23.6576	37.5257	0.366295	2.30241	0.337857	0.213536	401.241	24.5886	23.8679	2.97129	50.565	1.45083	2.86924	1.52046	-225.215	-71.9873	-6.51929	97.5192	-0.04261	0.0478335	3.54937	0	0	1	0	55014	0	0	0	0	#DIV/0!	-1	MPF-2725-20171221-13_23_45	947.063	1220.32	0.223922	0.5	2101.2	27.2872	235.252	0.512931
27	1.51386e+09	6776.6	20171221 13:31:53	1.51386e+09	0.00541866	28.1635	363.823	232.572	23.9089	37.4018	0.390973	2.30121	0.358735	0.226889	401.243	24.4774	23.8254	2.9637	50.3641	1.44417	2.86747	1.51953	-238.963	-67.9444	-6.15474	88.1806	-0.0425769	0.0477963	3.5472	0	0	1	0	54975	0	0	0	0	#DIV/0!	-1	MPF-2727-20171221-13_24_45	945.422	1236.12	0.23517	0.5	2101.21	28.1635	247.07	0.518348
28	1.51386e+09	6836.6	20171221 13:32:53	1.51386e+09	0.00568281	28.9797	362.772	234.464	24.1033	37.2935	0.4137	2.30108	0.377783	0.239087	401.239	24.3836	23.7866	2.95679	50.3637	1.44349	2.86613	1.5133	-250.612	-64.0853	-5.80412	80.7373	-0.0425734	0.0477923	3.54697	0	0	1	0	54972	0	0	0	0	#DIV/0!	-1	MPF-2729-20171221-13_25_45	944.33	1233.61	0.234499	0.5	2101.19	28.9797	246.363	0.517514
29	1.51386e+09	6896.6	20171221 13:33:53	1.51386e+09	0.00590539	29.6226	361.899	236.155	24.2771	37.2038	0.433478	2.30122	0.394216	0.249623	401.24	24.3023	23.745	2.94941	50.3494	1.44233	2.86464	1.50708	-260.428	-60.0047	-5.43283	75.3747	-0.0425772	0.0477966	3.54722	0	0	1	0	54978.3	0	0	0	0	#DIV/0!	-1	MPF-2731-20171221-13_26_45	943.529	1244.65	0.241932	0.5	2101.19	29.6226	254.173	0.520668
30	1.51386e+09	6956.6	20171221 13:34:53	1.51386e+09	0.0061339	30.1993	361.105	237.948	24.4608	37.1213	0.453346	2.30083	0.410582	0.260127	401.238	24.2214	23.7141	2.94392	50.3195	1.4409	2.8635	1.50302	-270.505	-56.9678	-5.15778	68.6079	-0.0425664	0.0477845	3.54651	0	0	1	0	54966.1	0	0	0	0	#DIV/0!	-1	MPF-2733-20171221-13_27_45	942.566	1246.27	0.24369	0.5	2101.19	30.1993	256.019	0.521292
31	1.51386e+09	7016.6	20171221 13:35:53	1.51386e+09	0.00632972	30.6912	360.419	239.367	24.6061	37.0499	0.470624	2.30232	0.424737	0.269219	401.241	24.1454	23.672	2.93647	50.2227	1.43711	2.86148	1.49936	-279.141	-53.2331	-4.8152	64.0524	-0.0426075	0.0478306	3.54921	0	0	1	0	55019.2	0	0	0	0	#DIV/0!	-1	MPF-2735-20171221-13_28_45	941.793	1255.68	0.249974	0.5	2101.2	30.6912	262.622	0.525564
32	1.51386e+09	7076.6	20171221 13:36:53	1.51386e+09	0.00649853	31.1006	359.857	240.805	24.7537	36.9916	0.486762	2.30074	0.437815	0.27763	401.239	24.0816	23.6342	2.92979	50.2256	1.43639	2.85987	1.4934	-286.585	-49.6607	-4.49407	60.4988	-0.0425641	0.0477819	3.54636	0	0	1	0	54967.1	0	0	0	0	#DIV/0!	-1	MPF-2737-20171221-13_29_45	940.837	1255.21	0.250454	0.5	2101.19	31.1006	263.126	0.524239
33	1.51386e+09	7136.6	20171221 13:37:53	1.51386e+09	0.00666615	31.5155	359.285	242.123	24.8891	36.9328	0.503055	2.30161	0.450977	0.2861	401.24	24.0116	23.5928	2.92249	50.2307	1.43522	2.85726	1.48727	-293.977	-46.416	-4.19766	56.6487	-0.042588	0.0478087	3.54793	0	0	1	0	54999.5	0	0	0	0	#DIV/0!	-1	MPF-2739-20171221-13_30_45	939.748	1258.79	0.253451	0.5	2101.19	31.5155	266.275	0.528643
34	1.51386e+09	7196.6	20171221 13:38:53	1.51386e+09	0.0067854	31.7291	359.001	243.139	24.9934	36.9034	0.513484	2.30131	0.459339	0.291486	401.241	23.9643	23.5558	2.91599	50.0594	1.42959	2.85579	1.4864	-299.236	-42.8848	-3.87792	55.242	-0.0425796	0.0477994	3.54738	0	0	1	0	54990.7	0	0	0	0	#DIV/0!	-1	MPF-2741-20171221-13_31_45	938.678	1259.15	0.254514	0.5	2101.2	31.7291	267.393	0.526442
35	1.51386e+09	7256.6	20171221 13:39:53	1.51386e+09	0.00686504	31.9951	358.689	244.62	25.1456	36.8713	0.527402	2.30094	0.470443	0.298643	401.241	23.9355	23.5434	2.9138	50.6274	1.44556	2.85529	1.46824	-302.748	-41.6942	-3.77058	53.0274	-0.0425694	0.0477879	3.54671	0	0	1	0	54978.6	0	0	0	0	#DIV/0!	-1	MPF-2743-20171221-13_32_45	937.11	1261.45	0.257117	0.5	2101.2	31.9951	270.127	0.526053
36	1.51386e+09	7316.6	20171221 13:40:53	1.51386e+09	0.00701279	32.127	358.428	245.813	25.2673	36.8432	0.538025	2.30168	0.4789	0.304094	401.241	23.8803	23.5155	2.9089	50.2955	1.43549	2.85411	1.47342	-309.264	-39.0955	-3.5338	49.3477	-0.0425899	0.0478109	3.54806	0	0	1	0	55005.2	0	0	0	0	#DIV/0!	-1	MPF-2745-20171221-13_33_45	935.849	1258.44	0.256342	0.5	2101.2	32.127	269.312	0.524808
37	1.51386e+09	7376.6	20171221 13:41:53	1.51386e+09	0.00712175	32.3623	358.088	246.274	25.3144	36.8077	0.547006	2.30139	0.486001	0.308676	401.243	23.8453	23.4984	2.90591	50.1519	1.43143	2.85419	1.47448	-314.069	-36.9084	-3.33626	46.9289	-0.0425819	0.0478019	3.54753	0	0	1	0	54995.1	0	0	0	0	#DIV/0!	-1	MPF-2747-20171221-13_34_45	934.21	1258.33	0.257579	0.5	2101.21	32.3623	270.614	0.526038
38	1.51386e+09	7436.6	20171221 13:42:53	1.51386e+09	0.00722443	32.4984	357.888	247.294	25.4184	36.7859	0.556729	2.30105	0.493657	0.313619	401.243	23.8131	23.4805	2.90278	50.1074	1.43026	2.85438	1.47252	-318.597	-34.5471	-3.12301	44.9757	-0.0425726	0.0477914	3.54692	0	0	1	0	54983.3	0	0	0	0	#DIV/0!	-1	MPF-2749-20171221-13_35_45	932.68	1259.8	0.25966	0.5	2101.21	32.4984	272.801	0.527512
39	1.51386e+09	7496.6	20171221 13:43:53	1.51386e+09	0.00731079	32.6969	357.615	247.948	25.4847	36.7565	0.56602	2.30107	0.500954	0.318332	401.238	23.7812	23.463	2.89972	50.1564	1.43134	2.85376	1.46838	-322.406	-32.8286	-2.96732	43.0357	-0.0425729	0.0477918	3.54694	0	0	1	0	54984.3	0	0	0	0	#DIV/0!	-1	MPF-2751-20171221-13_36_45	931.238	1255.13	0.258054	0.5	2101.18	32.6969	271.11	0.524734
40	1.51386e+09	7556.6	20171221 13:44:53	1.51386e+09	0.00740963	32.8212	357.409	248.875	25.5798	36.735	0.575511	2.29906	0.508328	0.323101	401.242	23.7431	23.4381	2.89536	50.0824	1.42868	2.85266	1.46668	-326.765	-30.4946	-2.75832	41.2242	-0.0425179	0.04773	3.54332	0	0	1	0	54917.3	0	0	0	0	#DIV/0!	-1	MPF-2753-20171221-13_37_45	929.677	1258.28	0.261153	0.5	2101.2	32.8212	274.368	0.526846
41	1.51386e+09	7616.6	20171221 13:45:53	1.51386e+09	0.00749599	32.948	357.237	249.598	25.6537	36.7168	0.58363	2.30152	0.514722	0.327228	401.241	23.7155	23.428	2.8936	50.0644	1.42826	2.85285	1.46534	-330.573	-29.1423	-2.63306	38.8925	-0.0425854	0.0478058	3.54776	0	0	1	0	55000.7	0	0	0	0	#DIV/0!	-1	MPF-2755-20171221-13_38_45	928.204	1254.37	0.260024	0.5	2101.2	32.948	273.181	0.524638
42	1.51386e+09	7676.6	20171221 13:46:53	1.51386e+09	0.00756129	33.0539	357.109	250.352	25.7318	36.7045	0.591397	2.30154	0.520759	0.331132	401.238	23.6972	23.4207	2.89233	50.1631	1.43134	2.85337	1.46099	-333.453	-27.8649	-2.51757	37.4022	-0.0425858	0.0478063	3.54779	0	0	1	0	55000.8	0	0	0	0	#DIV/0!	-1	MPF-2757-20171221-13_39_45	926.521	1256.05	0.262353	0.5	2101.18	33.0539	275.626	0.526165
43	1.51386e+09	7736.6	20171221 13:47:53	1.51386e+09	0.00764709	33.1751	356.919	250.92	25.7911	36.6863	0.598877	2.30283	0.52659	0.334901	401.242	23.6648	23.404	2.88942	50.0629	1.42812	2.85265	1.4613	-337.236	-26.329	-2.37723	35.2993	-0.0426214	0.0478462	3.55012	0	0	1	0	55045.6	0	0	0	0	#DIV/0!	-1	MPF-2759-20171221-13_40_45	925.13	1256.2	0.263549	0.5	2101.2	33.1751	276.885	0.527193
44	1.51386e+09	7796.6	20171221 13:48:53	1.51386e+09	0.00772626	33.244	356.794	251.788	25.881	36.6744	0.607101	2.30088	0.532887	0.338981	401.24	23.6368	23.3877	2.88657	50.05	1.42753	2.85221	1.45904	-340.728	-24.5993	-2.22272	33.69	-0.0425677	0.047786	3.5466	0	0	1	0	54979.7	0	0	0	0	#DIV/0!	-1	MPF-2761-20171221-13_41_45	923.665	1257.97	0.265749	0.5	2101.19	33.244	279.195	0.528001
45	1.51386e+09	7856.6	20171221 13:49:53	1.51386e+09	0.00778381	33.2951	356.71	252.492	25.9534	36.666	0.613603	2.30086	0.537894	0.342223	401.238	23.6086	23.3684	2.88321	50.0581	1.42694	2.85058	1.45627	-343.266	-23.379	-2.11218	32.4807	-0.0425671	0.0477853	3.54656	0	0	1	0	54980.7	0	0	0	0	#DIV/0!	-1	MPF-2763-20171221-13_42_45	922.512	1255.26	0.265083	0.5	2101.18	33.2951	278.494	0.54889
46	1.51386e+09	7916.6	20171221 13:50:53	1.51386e+09	0.00598418	9.52791	385.625	348.64	35.8373	39.639	0.56342	2.30162	0.498929	0.317022	41.281	21.1343	21.1375	2.5171	46.978	1.30715	2.78247	1.20995	-263.903	203.865	18.168	-0.588675	-0.0425882	0.047809	3.54794	0	0	1	0	55081.2	0	0	0	0	#DIV/0!	-1	MPF-2765-20171221-13_43_45	822.725	2626.17	0.686721	0.5	210.746	9.52791	72.3616	0.727108
47	1.51386e+09	7976.6	20171221 13:51:53	1.51386e+09	0.00587974	11.0576	384.023	344.075	35.3673	39.4736	0.589915	2.30098	0.519593	0.330379	41.2837	21.0114	21.0846	2.50893	49.6225	1.3677	2.7562	1.14124	-259.296	190.98	17.0064	-10.0267	-0.0425704	0.047789	3.54678	0	0	1	0	55088.2	0	0	0	0	#DIV/0!	-1	MPF-2767-20171221-13_44_45	815.61	2666.6	0.694139	0.5	210.759	11.0576	73.148	0.730338
48	1.51386e+09	8036.6	20171221 13:52:53	1.51386e+09	0.00564953	11.4795	383.592	340.868	35.0371	39.4286	0.562585	2.30107	0.49826	0.316591	41.281	20.9741	21.0392	2.50196	49.6217	1.35838	2.73747	1.14358	-249.144	182.676	16.2533	-8.93349	-0.042573	0.0477919	3.54694	0	0	1	0	55112.3	0	0	0	0	#DIV/0!	-1	MPF-2769-20171221-13_45_45	794.654	2669.66	0.702339	0.5	210.747	11.4795	74.0079	0.735127
49	1.51386e+09	8096.6	20171221 13:53:53	1.51386e+09	0.00550294	11.6286	383.518	339.491	34.894	39.4193	0.548271	2.3002	0.486972	0.309305	41.2798	20.9286	20.994	2.49502	49.7882	1.35529	2.72211	1.13973	-242.68	176.728	15.719	-8.95234	-0.042549	0.047765	3.54537	0	0	1	0	55099.7	0	0	0	0	#DIV/0!	-1	MPF-2771-20171221-13_46_45	775.828	2663.45	0.708713	0.5	210.741	11.6286	74.6776	0.737251
50	1.51386e+09	8156.6	20171221 13:54:53	1.51386e+09	0.00539901	11.6077	383.549	338.984	34.8407	39.4211	0.538278	2.3023	0.479114	0.304231	41.2751	20.8856	20.9554	2.4891	49.924	1.35255	2.70921	1.13655	-238.096	171.998	15.2752	-9.54771	-0.0426067	0.0478298	3.54916	0	0	1	0	55185.9	0	0	0	0	#DIV/0!	-1	MPF-2773-20171221-13_47_45	766.02	2659.58	0.711977	0.5	210.718	11.6077	75.0132	0.73738
51	1.51386e+09	8216.6	20171221 13:55:53	1.51386e+09	0.00535201	11.6182	383.592	338.649	34.8046	39.4236	0.532962	2.30261	0.474903	0.301514	41.2792	20.8371	20.9223	2.48403	49.9272	1.34738	2.69869	1.13665	-236.024	168.194	14.928	-11.6221	-0.0426153	0.0478394	3.54972	0	0	1	0	55208.4	0	0	0	0	#DIV/0!	-1	MPF-2775-20171221-13_48_45	762.476	2661.01	0.713464	0.5	210.739	11.6182	75.1773	0.739122
52	1.51386e+09	8276.6	20171221 13:56:53	1.51386e+09	0.00530752	11.551	383.678	338.598	34.7987	39.4318	0.527635	2.29995	0.470608	0.298751	41.2811	20.7936	20.8857	2.47845	49.8587	1.34092	2.68943	1.13754	-234.061	165.534	14.7019	-12.5446	-0.0425422	0.0477574	3.54492	0	0	1	0	55128	0	0	0	0	#DIV/0!	-1	MPF-2777-20171221-13_49_45	760.947	2664.35	0.714397	0.5	210.75	11.551	75.2795	0.737925
53	1.51386e+09	8336.6	20171221 13:57:53	1.51386e+09	0.00530264	11.567	383.681	338.543	34.7924	39.4313	0.527478	2.30072	0.470499	0.298679	41.2794	20.7422	20.8476	2.47266	49.8324	1.33586	2.68071	1.13679	-233.847	163.696	14.527	-14.3446	-0.0425635	0.0477813	3.54632	0	0	1	0	55164.5	0	0	0	0	#DIV/0!	-1	MPF-2779-20171221-13_50_45	760.58	2671.43	0.715291	0.5	210.743	11.567	75.3713	0.738597
54	1.51386e+09	8397	20171221 13:58:53	1.51386e+09	0.00525911	11.5621	383.703	338.428	34.7806	39.4335	0.524837	2.30058	0.468393	0.297321	41.2777	20.7113	20.8184	2.46822	49.9616	1.33566	2.67338	1.13256	-231.927	161.726	14.3477	-14.5752	-0.0425595	0.0477767	3.54606	0	0	1	0	55167.8	0	0	0	0	#DIV/0!	-1	MPF-2781-20171221-13_51_46	760.73	2681.48	0.716302	0.5	210.733	11.5621	75.4742	0.739845
55	1.51386e+09	8457	20171221 13:59:53	1.51386e+09	0.0052419	11.5487	383.721	338.178	34.7549	39.4354	0.520556	2.30078	0.464982	0.295123	41.2778	20.6786	20.7955	2.46474	49.7741	1.32755	2.66714	1.13719	-231.168	159.83	14.1738	-15.8864	-0.042565	0.047783	3.54642	0	0	1	0	55181.9	0	0	0	0	#DIV/0!	-1	MPF-2783-20171221-13_52_46	761.285	2690.77	0.717075	0.5	210.732	11.5487	75.5555	0.73945
56	1.51386e+09	8517	20171221 14:00:53	1.51386e+09	0.00519265	11.5442	383.76	338.113	34.7488	39.4401	0.518294	2.3014	0.463188	0.293966	41.2799	20.6585	20.7735	2.46141	49.9964	1.33051	2.66122	1.1309	-228.996	158.073	14.01	-15.6327	-0.0425822	0.0478022	3.54755	0	0	1	0	55210.1	0	0	0	0	#DIV/0!	-1	MPF-2785-20171221-13_53_46	762.073	2695.18	0.717246	0.5	210.736	11.5442	75.5746	0.742155
57	1.51386e+09	8577	20171221 14:01:53	1.51386e+09	0.00502454	11.66	383.729	336.578	34.5917	39.4377	0.502254	2.30028	0.450306	0.28567	41.2801	20.681	20.7724	2.46124	50.287	1.33566	2.65607	1.12558	-221.582	154.195	13.6708	-12.4357	-0.0425512	0.0477674	3.54551	0	0	1	0	55177.5	0	0	0	0	#DIV/0!	-1	MPF-2787-20171221-13_54_46	763.029	2700.94	0.717495	0.5	210.737	11.66	75.6014	0.740646
58	1.51386e+09	8637	20171221 14:02:53	1.51386e+09	0.00498518	11.5533	383.816	336.133	34.5467	39.4475	0.491168	2.30101	0.441383	0.279926	41.2808	20.6677	20.7466	2.45732	49.6964	1.31784	2.65177	1.13949	-219.846	154.161	13.6596	-10.7454	-0.0425715	0.0477902	3.54685	0	0	1	0	55207.8	0	0	0	0	#DIV/0!	-1	MPF-2789-20171221-13_55_46	764.091	2707.49	0.717786	0.5	210.742	11.5533	75.6337	0.740764
59	1.51387e+09	8697	20171221 14:03:53	1.51387e+09	0.00483507	11.5764	383.846	334.749	34.4048	39.4508	0.474377	2.30103	0.427769	0.27117	41.2858	20.6864	20.744	2.45693	49.7404	1.31656	2.64687	1.14037	-213.227	150.718	13.3523	-7.87079	-0.0425718	0.0477906	3.54687	0	0	1	0	55213.9	0	0	0	0	#DIV/0!	-1	MPF-2791-20171221-13_56_46	765.271	2709.95	0.717607	0.5	210.768	11.5764	75.6242	0.741073
60	1.51387e+09	8757	20171221 14:04:53	1.51387e+09	0.00471546	11.5246	383.977	333.907	34.3187	39.4648	0.460647	2.30137	0.416574	0.263975	41.2784	20.7041	20.7502	2.45788	49.7769	1.31581	2.64342	1.14206	-207.952	147.316	13.0479	-6.30949	-0.0425813	0.0478013	3.54749	0	0	1	0	55229.8	0	0	0	0	#DIV/0!	-1	MPF-2793-20171221-13_57_46	766.308	2714.86	0.717736	0.5	210.73	11.5246	75.6242	0.741143
61	1.51387e+09	8817	20171221 14:05:53	1.51387e+09	0.00459825	11.5677	383.976	332.359	34.1598	39.465	0.445537	2.3018	0.404179	0.256015	41.2781	20.7233	20.7501	2.45785	49.6145	1.30998	2.64032	1.14787	-202.783	144.979	12.8373	-3.6878	-0.0425931	0.0478145	3.54827	0	0	1	0	55248.1	0	0	0	0	#DIV/0!	-1	MPF-2795-20171221-13_58_46	767.359	2719.43	0.717824	0.5	210.729	11.5677	75.633	0.741218
62	1.51387e+09	8877	20171221 14:06:53	1.51387e+09	0.00447991	11.4963	384.124	331.644	34.0873	39.4813	0.433454	2.30137	0.394199	0.249611	41.2776	20.744	20.7532	2.45833	49.7321	1.31167	2.63747	1.14666	-197.564	142.361	12.6069	-1.31819	-0.0425812	0.0478011	3.54748	0	0	1	0	55236.6	0	0	0	0	#DIV/0!	-1	MPF-2797-20171221-13_59_46	768.348	2718.57	0.717371	0.5	210.726	11.4963	75.5844	0.741004
63	1.51387e+09	8937	20171221 14:07:53	1.51387e+09	0.00437782	11.4956	384.17	330.614	33.9821	39.4868	0.422667	2.29972	0.38523	0.243862	41.2771	20.7544	20.7541	2.45847	49.8055	1.31183	2.6339	1.14664	-193.062	139.394	12.3516	-0.0392125	-0.0425359	0.0477503	3.54451	0	0	1	0	55184.5	0	0	0	0	#DIV/0!	-1	MPF-2799-20171221-14_00_46	769.359	2724.3	0.717594	0.5	210.724	11.4956	75.607	0.740968
64	1.51387e+09	8997	20171221 14:08:53	1.51387e+09	0.00430652	11.4991	384.205	329.821	33.9014	39.4914	0.414877	2.30091	0.378762	0.239715	41.2804	20.7676	20.7602	2.45939	49.8493	1.31214	2.6322	1.14725	-189.918	137.406	12.1689	0.937372	-0.0425686	0.047787	3.54666	0	0	1	0	55227.2	0	0	0	0	#DIV/0!	-1	MPF-2801-20171221-14_01_46	770.269	2726.21	0.717458	0.5	210.742	11.4991	75.5993	0.742412
65	1.51387e+09	9057	20171221 14:09:53	1.51387e+09	0.00424225	11.4934	384.247	329.126	33.8302	39.496	0.407869	2.30046	0.372904	0.235962	41.2773	20.7816	20.7695	2.46079	49.8997	1.31291	2.63111	1.14788	-187.083	135.381	11.9921	1.56753	-0.0425561	0.047773	3.54584	0	0	1	0	55213	0	0	0	0	#DIV/0!	-1	MPF-2803-20171221-14_02_46	770.671	2725.67	0.717254	0.5	210.727	11.4934	75.5723	0.741282
66	1.51387e+09	9117	20171221 14:10:53	1.51387e+09	0.00417354	11.4936	384.272	328.149	33.7288	39.4975	0.399143	2.30065	0.365596	0.231282	41.2741	20.8116	20.7888	2.46373	49.8387	1.31191	2.63232	1.15182	-184.053	133.924	11.8637	3.00899	-0.0425616	0.0477791	3.5462	0	0	1	0	55218.3	0	0	0	0	#DIV/0!	-1	MPF-2805-20171221-14_03_46	770.806	2725.36	0.717173	0.5	210.709	11.4936	75.5576	0.741098
67	1.51387e+09	9177	20171221 14:11:53	1.51387e+09	0.00413131	11.4677	384.332	327.909	33.703	39.5022	0.395506	2.29985	0.36253	0.22932	41.2892	20.8334	20.8025	2.4658	49.9718	1.31607	2.63363	1.14973	-182.191	133.201	11.805	4.10402	-0.0425395	0.0477543	3.54474	0	0	1	0	55189.1	0	0	0	0	#DIV/0!	-1	MPF-2807-20171221-14_04_46	770.944	2723.66	0.716946	0.5	210.785	11.4677	75.5608	0.742964
68	1.51387e+09	9237	20171221 14:12:53	1.51387e+09	0.00406788	11.495	384.322	327.223	33.6315	39.4999	0.390582	2.29958	0.358385	0.226667	41.2786	20.8738	20.8241	2.46907	50.2121	1.32401	2.63683	1.14507	-179.393	132.973	11.7887	6.64703	-0.0425321	0.047746	3.54426	0	0	1	0	55176.1	0	0	0	0	#DIV/0!	-1	MPF-2809-20171221-14_05_46	770.983	2720.26	0.716577	0.5	210.731	11.495	75.5026	0.740025
69	1.51387e+09	9297	20171221 14:13:53	1.51387e+09	0.00402545	11.4348	384.389	326.403	33.5465	39.5061	0.381671	2.30195	0.350894	0.221872	41.2784	20.9097	20.8457	2.47237	49.8082	1.31505	2.64023	1.15732	-177.522	133.039	11.7849	8.57963	-0.0425973	0.0478192	3.54854	0	0	1	0	55253.3	0	0	0	0	#DIV/0!	-1	MPF-2811-20171221-14_06_46	771.112	2713.49	0.715823	0.5	210.73	11.4348	75.4227	0.739398
70	1.51387e+09	9357	20171221 14:14:53	1.51387e+09	0.0039853	11.4406	384.406	325.729	33.4767	39.5071	0.376553	2.30074	0.346548	0.219093	41.2796	20.9496	20.8872	2.47868	49.86	1.3186	2.64461	1.16007	-175.752	131.207	11.6328	8.36733	-0.042564	0.0477818	3.54636	0	0	1	0	55206.8	0	0	0	0	#DIV/0!	-1	MPF-2813-20171221-14_07_46	771.072	2711.51	0.71563	0.5	210.736	11.4406	75.4047	0.739968
71	1.51387e+09	9417	20171221 14:15:53	1.51387e+09	0.00391772	11.4599	384.432	324.444	33.3436	39.5086	0.367504	2.30096	0.338868	0.214184	41.2777	20.994	20.9138	2.48274	49.7142	1.31654	2.64821	1.1662	-172.772	130.685	11.5884	10.7795	-0.0425699	0.0477885	3.54675	0	0	1	0	55209.9	0	0	0	0	#DIV/0!	-1	MPF-2815-20171221-14_08_46	771.192	2710.15	0.715443	0.5	210.726	11.4599	75.3813	0.741291
72	1.51387e+09	9477	20171221 14:16:53	1.51387e+09	0.00388003	11.4071	384.504	324.115	33.3095	39.5157	0.362852	2.30175	0.334917	0.211658	41.2782	21.0297	20.9366	2.48622	49.6867	1.31766	2.65193	1.16857	-171.109	130.752	11.593	12.514	-0.0425916	0.0478128	3.54817	0	0	1	0	55232.5	0	0	0	0	#DIV/0!	-1	MPF-2817-20171221-14_09_46	771.329	2702.27	0.714563	0.5	210.729	11.4071	75.2896	0.738013
73	1.51387e+09	9537	20171221 14:17:53	1.51387e+09	0.00381322	11.4244	384.528	322.981	33.1927	39.5178	0.355307	2.30065	0.328465	0.207537	41.2762	21.0674	20.955	2.48904	49.6525	1.31807	2.65458	1.17098	-168.163	130.434	11.5724	15.1195	-0.0425615	0.047779	3.54619	0	0	1	0	55191.9	0	0	0	0	#DIV/0!	-1	MPF-2819-20171221-14_10_46	771.426	2696.19	0.713883	0.5	210.719	11.4244	75.2143	0.738038
74	1.51387e+09	9597	20171221 14:18:53	1.51387e+09	0.00368574	11.399	384.615	321.387	33.0284	39.5262	0.343106	2.301	0.318011	0.200862	41.2799	21.137	20.9951	2.49519	49.8762	1.32625	2.65908	1.16894	-162.541	128.925	11.4407	19.1039	-0.0425712	0.0477899	3.54683	0	0	1	0	55198.8	0	0	0	0	#DIV/0!	-1	MPF-2821-20171221-14_11_46	771.59	2693.25	0.71351	0.5	210.738	11.399	75.1819	0.738383
75	1.51387e+09	9657	20171221 14:19:53	1.51387e+09	0.00364636	11.3781	384.648	320.709	32.9586	39.5295	0.338003	2.30167	0.313628	0.198065	41.2806	21.1724	21.0264	2.49998	49.8524	1.32742	2.6627	1.17257	-160.804	127.847	11.3448	19.6677	-0.0425895	0.0478105	3.54803	0	0	1	0	55217.4	0	0	0	0	#DIV/0!	-1	MPF-2823-20171221-14_12_46	771.787	2688.67	0.712949	0.5	210.741	11.3781	75.1239	0.737097
[truncated: 96 more columns]

## Sheet: ND Beet 8
Sys	Sys	Sys	Sys	GasEx	GasEx	GasEx	GasEx	GasEx	GasEx	GasEx	GasEx	GasEx	GasEx	GasEx	GasEx	GasEx	GasEx	GasEx	GasEx	GasEx	GasEx	GasEx	GasEx	GasEx	GasEx	GasEx	GasEx	GasEx	GasEx	Leak	Leak	Leak	Leak	Leak	FLR	FLR	FLR	FLR	FLR	FLR	FLR	FLR	FLR	FLR	FLR	FLR	FLR	FLR	FLR
obs	time	elapsed	date	TIME	E	A	Ca	Ci	Pci	Pca	gsw	gbw	gtw	gtc	Rabs	TleafEB	TleafCnd	SVPleaf	RHcham	VPcham	SVPcham	VPDleaf	LatHFlux	SenHFlux	NetTherm	EBSum	blfa_1	blfa_2	blfa_3	Leak	LeakPct	CorrFact	CorrFactPct	Fan	DarkAdaptedID	Fo	Fm	Fv	Fv/Fm	Adark	LightAdaptedID	Fs	Fm'	PhiPS2	PS2/1	Qabs_fs	Afs	ETR	Fv'/Fm'
	s	s		s	mol m⁻² s⁻¹	µmol m⁻² s⁻¹	µmol mol⁻¹	µmol mol⁻¹	Pa	Pa	mol m⁻² s⁻¹	mol m⁻² s⁻¹	mol m⁻² s⁻¹	mol m⁻² s⁻¹	W m⁻²	°C	°C	kPa	%	kPa	kPa	kPa	W m⁻²	W m⁻²	W m⁻²	W m⁻²				µmol s⁻¹	%		%	µmol s⁻¹						µmol m⁻² s⁻¹						µmol m⁻² s⁻¹	µmol m⁻² s⁻¹	µmol m⁻² s⁻¹
1	1.51387e+09	14652.1	20171221 15:43:08	1.51387e+09	0.000829053	2.8136	396.221	329.704	33.8795	40.7146	0.076042	2.30051	0.0747309	0.0468228	41.2824	21.982	20.4422	2.41165	48.8561	1.29222	2.64496	1.11943	-36.5612	186.642	16.5122	207.875	-0.0425575	0.0477746	3.54593	0	0	1	0	55197.9	0	0	0	0	#DIV/0!	-1	MPF-2975-20171221-15_36_01	899.119	1965.68	0.542591	0.5	210.755	2.8136	57.1771	0.655203
2	1.51387e+09	14712.1	20171221 15:44:08	1.51387e+09	0.000795695	3.14821	395.911	316.103	32.4817	40.6825	0.0697428	2.30029	0.0686382	0.0429967	41.2807	22.0794	20.9688	2.49115	49.7201	1.32203	2.65894	1.16912	-35.0902	132.049	11.72	149.959	-0.0425516	0.0477679	3.54554	0	0	1	0	55174.3	0	0	0	0	#DIV/0!	-1	MPF-2977-20171221-15_37_01	836.569	2072.08	0.596266	0.5	210.747	3.14821	62.8306	0.675061
3	1.51387e+09	14772.1	20171221 15:45:08	1.51387e+09	0.000722606	3.35967	395.648	300.705	30.8992	40.6551	0.0615983	2.30076	0.0607351	0.038036	41.2812	22.1658	21.2462	2.53395	49.9945	1.33441	2.6691	1.19954	-31.8669	105.422	9.37094	124.207	-0.0425646	0.0477825	3.5464	1	0	1.00004	0.00362471	55178.8	0	0	0	0	#DIV/0!	-1	MPF-2979-20171221-15_38_01	824.901	2210.86	0.626887	0.5	210.75	3.35967	66.0581	0.693558
4	1.51387e+09	14832.1	20171221 15:46:08	1.51387e+09	0.000708074	3.58018	395.384	290.126	29.8119	40.6276	0.0587856	2.30096	0.057999	0.0363192	41.2797	22.2251	21.4425	2.56462	49.8114	1.33395	2.67799	1.23067	-31.2261	87.8503	7.81831	105.722	-0.0425701	0.0477887	3.54675	1	0	1.00004	0.00362494	55175.4	0	0	0	0	#DIV/0!	-1	MPF-2981-20171221-15_39_01	825.434	2354.92	0.649485	0.5	210.74	3.58018	68.4364	0.710377
5	1513871229	14892.5	20171221 15:47:09	1513871221	0.000701021	3.87281	395.019	279.49	28.7195	40.591	0.057557	2.30106	0.0568027	0.0355687	41.2856	22.2717	21.5859	2.58722	50.0266	1.34332	2.68522	1.2439	-30.915	75.5568	6.73039	92.6577	-0.0425726	0.0477915	3.54692	0	0	1	0	55170.3	0	0	0	0	#DIV/0!	-1	MPF-2983-20171221-15_40_01	827.73	2488.11	0.667326	0.5	210.769	3.87281	70.3257	0.724224
6	1513871289	14952.5	20171221 15:48:09	1513871281	0.00072704	4.25896	394.539	271.03	27.8506	40.5422	0.0589864	2.30206	0.0581948	0.036442	41.2835	22.3036	21.6903	2.60381	49.9543	1.34469	2.69183	1.25912	-32.0625	67.6405	6.02703	82.8886	-0.0426003	0.0478226	3.54874	0	0	1	0	55197.2	0	0	0	0	#DIV/0!	-1	MPF-2985-20171221-15_41_01	830.182	2607.33	0.681597	0.5	210.759	4.25896	71.8264	0.735415
7	1513871349	15012.5	20171221 15:49:09	1513871341	0.000762064	4.71116	393.974	262.904	27.0157	40.4843	0.0612989	2.30105	0.0604441	0.0378534	41.2801	22.33	21.7747	2.61727	49.9139	1.3467	2.69805	1.27057	-33.607	61.8394	5.51598	75.0285	-0.0425725	0.0477914	3.54691	1	0	1.00004	0.00362624	55155.6	0	0	0	0	#DIV/0!	-1	MPF-2987-20171221-15_42_01	833.682	2717.77	0.693248	0.5	210.741	4.71116	73.0479	0.74429
8	1513871409	15072.5	20171221 15:50:09	1513871401	0.000806677	5.22344	393.332	256.269	26.3345	40.4193	0.0648548	2.30055	0.0638985	0.0400213	41.2835	22.3423	21.8333	2.62665	50.1207	1.35449	2.70245	1.27216	-35.5745	57.888	5.16688	68.7639	-0.0425588	0.047776	3.54601	1	0	1.00004	0.00362768	55133.6	0	0	0	0	#DIV/0!	-1	MPF-2989-20171221-15_43_01	838.14	2810.73	0.701807	0.5	210.759	5.22344	73.956	0.748186
9	1513871469	15132.5	20171221 15:51:09	1513871461	0.00086825	5.81721	392.612	250.962	25.7896	40.346	0.0698135	2.30131	0.0687071	0.0430399	41.2781	22.3459	21.8895	2.63568	50.3381	1.36233	2.70635	1.27335	-38.2898	53.876	4.80915	61.6735	-0.0425796	0.0477994	3.54738	1	0	1.00004	0.00362627	55155.1	0	0	0	0	#DIV/0!	-1	MPF-2991-20171221-15_44_01	842.042	2889.96	0.708632	0.5	210.73	5.81721	74.6651	0.75608
10	1513871529	15192.5	20171221 15:52:09	1513871521	0.000968749	6.45198	391.797	250.267	25.7185	40.2628	0.0776284	2.29983	0.0762621	0.0477846	41.2833	22.3358	21.9319	2.64251	50.2767	1.36254	2.71009	1.27997	-42.7218	51.3924	4.59193	54.5458	-0.0425389	0.0477536	3.54471	1	0	1.00004	0.00362988	55100.3	0	0	0	0	#DIV/0!	-1	MPF-2993-20171221-15_45_01	844.734	2952.15	0.713858	0.5	210.757	6.45198	75.2253	0.758603
11	1513871589	15252.5	20171221 15:53:09	1513871581	0.00107517	7.05823	391.034	250.763	25.7697	40.1848	0.0858783	2.29908	0.084209	0.052778	41.2766	22.3202	21.956	2.6464	50.1197	1.35988	2.71326	1.28652	-47.4152	50.768	4.53861	49.168	-0.0425185	0.0477307	3.54337	1	0	1.00004	0.00363179	55071.3	0	0	0	0	#DIV/0!	-1	MPF-2995-20171221-15_46_01	845.637	2997.84	0.717918	0.5	210.722	7.05823	75.6406	0.761949
12	1513871649	15312.5	20171221 15:54:09	1513871641	0.00118145	7.61853	390.316	252.344	25.932	40.1106	0.0944826	2.30072	0.0924675	0.0579698	41.2768	22.2988	21.9846	2.65101	50.2182	1.36364	2.71544	1.28737	-52.1021	48.904	4.36978	42.4485	-0.0425635	0.0477812	3.54632	1	0	1.00004	0.00362826	55124.8	0	0	0	0	#DIV/0!	-1	MPF-2997-20171221-15_47_01	845.334	3030.14	0.721025	0.5	210.722	7.61853	75.968	0.763133
13	1513871709	15372.5	20171221 15:55:09	1513871701	0.00130471	8.17269	389.599	255.602	26.2664	40.0363	0.104733	2.30255	0.102265	0.0641328	41.277	22.2688	21.9995	2.65343	50.3485	1.36803	2.71711	1.28541	-57.5377	48.3431	4.31678	36.3991	-0.0426138	0.0478377	3.54962	1	0	1.00004	0.00362428	55185.3	0	0	0	0	#DIV/0!	-1	MPF-2999-20171221-15_48_01	844.099	3046.69	0.722945	0.5	210.722	8.17269	76.1704	0.764288
14	1513871769	15432.5	20171221 15:56:09	1513871761	0.00140878	8.68253	388.945	256.627	26.3714	39.9685	0.112952	2.30246	0.110086	0.0690555	41.2755	22.2437	22.0168	2.65623	50.2813	1.36694	2.71858	1.2893	-62.127	47.2968	4.22409	30.6694	-0.0426113	0.0478349	3.54946	1	0	1.00004	0.0036246	55180.5	0	0	0	0	#DIV/0!	-1	MPF-3001-20171221-15_49_01	842.348	3056.46	0.724404	0.5	210.714	8.68253	76.3212	0.764067
15	1513871829	15492.5	20171221 15:57:09	1513871821	0.00150908	9.17142	388.292	257.259	26.4366	39.9018	0.12075	2.3005	0.117478	0.0737107	41.2804	22.217	22.0198	2.65672	50.0989	1.36248	2.71959	1.29423	-66.5505	47.6447	4.25897	26.6335	-0.0425574	0.0477744	3.54592	0	0	1	0	55112.5	0	0	0	0	#DIV/0!	-1	MPF-3003-20171221-15_50_01	840.448	3121.78	0.730779	0.5	210.741	9.17142	77.0025	0.659194
16	1513871889	15552.5	20171221 15:58:09	1513871881	0.00219399	12.1617	384.413	234.893	24.1385	39.5038	0.141245	2.29978	0.136789	0.085882	401.231	25.0787	24.1314	3.0187	50.3896	1.40593	2.79011	1.61277	-96.755	-161.889	-14.6631	127.924	-0.0425376	0.0477522	3.54462	0	0	1	0	55009.4	0	0	0	0	#DIV/0!	-1	MPF-3005-20171221-15_51_01	1345.49	1496.4	0.100847	0.5	2101.15	12.1617	105.947	0.510492
17	1513871949	15612.5	20171221 15:59:09	1513871941	0.00247292	14.1757	381.873	225.321	23.1552	39.2432	0.157288	2.30102	0.151786	0.0953452	401.236	25.1661	24.327	3.05431	50.2178	1.41647	2.82065	1.63784	-109.056	-163.942	-14.8692	113.369	-0.0425715	0.0477903	3.54685	0	0	1	0	55018.1	0	0	0	0	#DIV/0!	-1	MPF-3007-20171221-15_52_01	1174.62	1355.08	0.133171	0.5	2101.17	14.1757	139.907	0.507867
18	1513872009	15672.5	20171221 16:00:09	1513872001	0.00276421	15.6712	379.953	224.249	23.0449	39.0456	0.175492	2.30119	0.168672	0.106011	401.246	25.198	24.447	3.07635	50.2792	1.42915	2.84244	1.64719	-121.902	-163.067	-14.8073	101.469	-0.0425763	0.0477956	3.54716	0	0	1	0	55000.3	0	0	0	0	#DIV/0!	-1	MPF-3009-20171221-15_53_01	1125.97	1318.47	0.146002	0.5	2101.22	15.6712	153.391	0.501104
19	1513872069	15732.5	20171221 16:01:09	1513872061	0.00303078	17.0245	378.224	223.572	22.9753	38.8681	0.192622	2.30026	0.184435	0.115979	401.241	25.1968	24.516	3.08907	50.3149	1.43755	2.85711	1.65152	-133.657	-160.987	-14.6357	91.9603	-0.0425507	0.0477669	3.54548	0	0	1	0	54952.8	0	0	0	0	#DIV/0!	-1	MPF-3011-20171221-15_54_01	1099.41	1295.71	0.151498	0.5	2101.2	17.0245	159.164	0.499302
20	1513872129	15792.5	20171221 16:02:09	1513872121	0.00330969	18.2407	376.632	224.018	23.0209	38.7041	0.210004	2.30247	0.200321	0.126034	401.244	25.1547	24.5594	3.0971	50.1315	1.4367	2.86585	1.6604	-145.957	-160.247	-14.5614	80.4778	-0.0426115	0.0478351	3.54947	0	0	1	0	55018.7	0	0	0	0	#DIV/0!	-1	MPF-3013-20171221-15_55_01	1080.35	1286.76	0.160408	0.5	2101.21	18.2407	168.526	0.498539
21	1513872189	15852.5	20171221 16:03:09	1513872181	0.00352672	19.3569	375.221	223.757	22.9942	38.5593	0.225214	2.30117	0.214111	0.134772	401.24	25.1204	24.5846	3.10178	50.3673	1.44655	2.87201	1.65522	-155.528	-158.882	-14.4499	72.3789	-0.0425759	0.0477952	3.54713	0	0	1	0	54968	0	0	0	0	#DIV/0!	-1	MPF-3015-20171221-15_56_01	1065.09	1279.08	0.167301	0.5	2101.19	19.3569	175.766	0.500313
22	1513872249	15912.5	20171221 16:04:09	1513872241	0.00374439	20.4423	373.807	222.933	22.9096	38.4142	0.239434	2.3005	0.226921	0.142897	401.238	25.0741	24.5974	3.10416	50.274	1.446	2.87623	1.65816	-165.128	-157.413	-14.3231	64.3751	-0.0425573	0.0477743	3.54592	0	0	1	0	54940.5	0	0	0	0	#DIV/0!	-1	MPF-3017-20171221-15_57_01	1052.86	1275.08	0.174276	0.5	2101.19	20.4423	183.093	0.501427
23	1513872309	15972.5	20171221 16:05:09	1513872301	0.00393612	21.3456	372.639	222.594	22.8752	38.2948	0.252044	2.30092	0.238221	0.150068	401.241	25.029	24.5921	3.10318	50.1069	1.44272	2.87929	1.66045	-173.583	-154.596	-14.0651	58.9972	-0.0425689	0.0477873	3.54668	0	0	1	0	54951.6	0	0	0	0	#DIV/0!	-1	MPF-3019-20171221-15_58_01	1042.9	1270.86	0.179371	0.5	2101.2	21.3456	188.447	0.499945
24	1513872369	16032.5	20171221 16:06:09	1513872361	0.00420383	22.2851	371.42	226.173	23.2428	38.1691	0.273296	2.30105	0.257123	0.162077	401.24	24.9483	24.5884	3.10249	50.6731	1.45962	2.88047	1.64287	-185.389	-153.309	-13.9475	48.5948	-0.0425724	0.0477913	3.54691	0	0	1	0	54954.7	0	0	0	0	#DIV/0!	-1	MPF-3021-20171221-15_59_01	1034.77	1275.92	0.189003	0.5	2101.2	22.2851	198.566	0.504264
25	1513872429	16092.5	20171221 16:07:09	1513872421	0.00447231	23.2814	370.114	227.484	23.3777	38.0352	0.292057	2.30103	0.273665	0.172599	401.234	24.8618	24.565	3.09815	50.5413	1.45592	2.88065	1.64223	-197.229	-150.268	-13.6693	40.0678	-0.042572	0.0477908	3.54688	0	0	1	0	54954	0	0	0	0	#DIV/0!	-1	MPF-3023-20171221-16_00_01	1028.16	1275.42	0.193869	0.5	2101.16	23.2814	203.675	0.504932
26	1513872489	16152.5	20171221 16:08:09	1513872481	0.00474133	24.2181	368.841	228.834	23.5167	37.9049	0.310919	2.29962	0.290151	0.183098	401.242	24.7697	24.5351	3.09261	50.3666	1.45042	2.87973	1.64219	-209.093	-147.133	-13.39	31.6268	-0.0425331	0.0477471	3.54432	0	0	1	0	54906.8	0	0	0	0	#DIV/0!	-1	MPF-3025-20171221-16_01_01	1023.07	1280.3	0.200914	0.5	2101.21	24.2181	211.08	0.507647
27	1513872549	16212.5	20171221 16:09:09	1513872541	0.00504945	25.0828	367.669	231.972	23.8396	37.785	0.334255	2.30138	0.310395	0.196002	401.244	24.6688	24.5133	3.08858	50.4789	1.4537	2.87982	1.63488	-222.681	-144.476	-13.1368	20.9503	-0.0425815	0.0478015	3.5475	0	0	1	0	54966.8	0	0	0	0	#DIV/0!	-1	MPF-3027-20171221-16_02_01	1018.73	1282.97	0.205962	0.5	2101.21	25.0828	216.386	0.509747
28	1513872609	16272.5	20171221 16:10:09	1513872601	0.00530286	25.8481	366.67	233.836	24.0316	37.6831	0.353528	2.30233	0.326961	0.206575	401.242	24.5769	24.4816	3.08272	50.4709	1.4527	2.87829	1.63002	-233.856	-141.688	-12.8753	12.8226	-0.0426077	0.0478308	3.54922	0	0	1	0	55000.8	0	0	0	0	#DIV/0!	-1	MPF-3029-20171221-16_03_01	1015.22	1282.33	0.208304	0.5	2101.2	25.8481	218.845	0.509346
29	1513872669	16332.5	20171221 16:11:09	1513872661	0.00561979	26.4829	365.8	237.129	24.3706	37.5946	0.376343	2.30148	0.346379	0.218985	401.246	24.4746	24.4705	3.08067	50.3747	1.44998	2.87839	1.63069	-247.833	-140.18	-12.7423	0.490398	-0.0425843	0.0478046	3.54769	0	0	1	0	54971.8	0	0	0	0	#DIV/0!	-1	MPF-3031-20171221-16_04_01	1012.04	1290.21	0.215603	0.5	2101.22	26.4829	226.515	0.512203
30	1513872729	16392.5	20171221 16:12:09	1513872721	0.00584242	27.0879	364.955	238.74	24.5368	37.5086	0.394147	2.2999	0.361389	0.22859	401.233	24.3988	24.4427	3.07555	50.4079	1.4506	2.87772	1.62495	-257.651	-137.119	-12.4706	-6.0071	-0.0425409	0.0477559	3.54484	0	0	1	0	54918.9	0	0	0	0	#DIV/0!	-1	MPF-3033-20171221-16_05_01	1009.24	1289.33	0.21724	0.5	2101.16	27.0879	228.228	0.51232
31	1513872789	16452.5	20171221 16:13:09	1513872781	0.00604662	27.5295	364.348	240.613	24.7297	37.4469	0.410326	2.29929	0.374941	0.237269	401.235	24.3285	24.4186	3.07111	50.4019	1.45008	2.87704	1.62103	-266.656	-134.579	-12.2411	-12.2414	-0.042524	0.0477369	3.54373	0	0	1	0	54898.7	0	0	0	0	#DIV/0!	-1	MPF-3035-20171221-16_06_01	1006.49	1284.59	0.216489	0.5	2101.17	27.5295	227.44	0.5094
32	1513872849	16512.5	20171221 16:14:09	1513872841	0.00624797	27.8729	363.833	242.561	24.9307	37.395	0.425655	2.30064	0.387724	0.24546	401.24	24.2482	24.3877	3.06544	50.2864	1.44553	2.87458	1.61991	-275.535	-132.583	-12.0497	-18.9274	-0.0425612	0.0477787	3.54617	0	0	1	0	54947.4	0	0	0	0	#DIV/0!	-1	MPF-3037-20171221-16_07_01	1004.03	1285.36	0.218876	0.5	2101.2	27.8729	229.951	0.511312
33	1.51387e+09	16572.6	20171221 16:15:09	1.51387e+09	0.00639961	28.2004	363.369	243.779	25.0556	37.3471	0.438094	2.29924	0.398001	0.252054	401.238	24.2007	24.3708	3.06234	50.2969	1.44595	2.87483	1.61639	-282.223	-130.237	-11.8428	-23.0654	-0.0425227	0.0477355	3.54365	0	0	1	0	54899.5	0	0	0	0	#DIV/0!	-1	MPF-3039-20171221-16_08_02	1001.46	1285.66	0.221056	0.5	2101.18	28.2004	232.24	0.510555
34	1.51387e+09	16632.6	20171221 16:16:09	1.51387e+09	0.00651002	28.2698	363.222	244.847	25.1659	37.3326	0.444636	2.30156	0.403434	0.255537	401.24	24.1669	24.3612	3.06057	50.0226	1.43833	2.87536	1.62224	-287.092	-128.793	-11.6993	-26.3437	-0.0425864	0.0478069	3.54782	0	0	1	0	54977.8	0	0	0	0	#DIV/0!	-1	MPF-3041-20171221-16_09_02	998.84	1285.76	0.223152	0.5	2101.19	28.2698	234.443	0.509037
35	1.51387e+09	16692.6	20171221 16:17:09	1.51387e+09	0.00642589	28.3522	363.165	243.682	25.0462	37.327	0.441008	2.30054	0.400427	0.253608	401.236	24.197	24.3633	3.06097	50.3425	1.44773	2.87577	1.61323	-283.382	-128.709	-11.6971	-22.5509	-0.0425585	0.0477756	3.54599	0	0	1	0	54942.8	0	0	0	0	#DIV/0!	-1	MPF-3043-20171221-16_10_02	996.005	1281.06	0.222515	0.5	2101.18	28.3522	233.771	0.510546
36	1.51387e+09	16752.6	20171221 16:18:09	1.51387e+09	0.00666181	28.6711	362.694	245.944	25.2786	37.2783	0.458719	2.29931	0.414961	0.262942	401.243	24.1254	24.3596	3.06028	50.281	1.44639	2.87662	1.61389	-293.786	-127.57	-11.5999	-31.7127	-0.0425246	0.0477376	3.54377	0	0	1	0	54900	0	0	0	0	#DIV/0!	-1	MPF-3045-20171221-16_11_01	993.568	1281.99	0.22498	0.5	2101.21	28.6711	236.365	0.509029
37	1.51387e+09	16812.6	20171221 16:19:09	1.51387e+09	0.00676125	28.7545	362.561	246.895	25.3761	37.2643	0.465285	2.30165	0.42037	0.266413	401.244	24.0991	24.3642	3.06113	50.1854	1.44423	2.8778	1.6169	-298.171	-127.435	-11.5765	-35.939	-0.042589	0.0478098	3.54799	0	0	1	0	54978.4	0	0	0	0	#DIV/0!	-1	MPF-3047-20171221-16_12_02	991.019	1281.08	0.226419	0.5	2101.21	28.7545	237.877	0.509351
38	1.51387e+09	16872.6	20171221 16:20:09	1.51387e+09	0.00685365	28.8341	362.442	247.961	25.4858	37.2523	0.472396	2.30164	0.426168	0.27014	401.244	24.0738	24.3637	3.06103	50.1741	1.44433	2.87864	1.6167	-302.246	-126.763	-11.5157	-39.2805	-0.0425886	0.0478095	3.54797	0	0	1	0	54977.1	0	0	0	0	#DIV/0!	-1	MPF-3049-20171221-16_13_02	988.418	1277.12	0.226057	0.5	2101.21	28.8341	237.497	0.507987
39	1.51387e+09	16932.6	20171221 16:21:09	1.51387e+09	0.00687581	28.9062	362.325	247.759	25.4649	37.2401	0.473337	2.30016	0.426908	0.270618	401.237	24.0823	24.3724	3.06264	50.0999	1.44353	2.8813	1.61911	-303.223	-125.865	-11.4429	-39.2945	-0.0425481	0.047764	3.54531	0	0	1	0	54924.1	0	0	0	0	#DIV/0!	-1	MPF-3051-20171221-16_14_02	986.014	1272.52	0.225148	0.5	2101.18	28.9062	236.538	0.508016
40	1.51387e+09	16992.6	20171221 16:22:09	1.51387e+09	0.00692715	28.9878	362.216	247.978	25.4872	37.2285	0.476391	2.30377	0.429458	0.272251	401.24	24.0685	24.3823	3.06444	50.068	1.44295	2.88199	1.62149	-305.487	-126.796	-11.5103	-42.5542	-0.0426474	0.0478754	3.55183	0	0	1	0	55046.2	0	0	0	0	#DIV/0!	-1	MPF-3053-20171221-16_15_01	983.479	1271.83	0.226721	0.5	2101.2	28.9878	238.193	0.505736
41	1.51387e+09	17052.6	20171221 16:23:09	1.51387e+09	0.00697571	28.9806	362.222	248.663	25.557	37.2285	0.479742	2.30005	0.432112	0.273964	401.237	24.0719	24.3996	3.06763	50.0797	1.44488	2.88516	1.62275	-307.629	-126.486	-11.5028	-44.3802	-0.0425449	0.0477603	3.5451	0	0	1	0	54915.9	0	0	0	0	#DIV/0!	-1	MPF-3055-20171221-16_16_02	981.081	1267.94	0.22624	0.5	2101.18	28.9806	237.686	0.507784
42	1.51387e+09	17112.6	20171221 16:24:09	1.51387e+09	0.00698259	29.0102	362.151	248.578	25.5483	37.2211	0.480239	2.29845	0.432485	0.274207	401.236	24.0766	24.3995	3.06761	50.0523	1.44466	2.88629	1.62295	-307.932	-125.575	-11.4282	-43.699	-0.042501	0.0477111	3.54222	0	0	1	0	54860.3	0	0	0	0	#DIV/0!	-1	MPF-3057-20171221-16_17_01	978.667	1267.15	0.227663	0.5	2101.18	29.0102	239.18	0.50814
43	1.51387e+09	17172.6	20171221 16:25:09	1.51387e+09	0.00700024	29.0439	362.119	248.59	25.5491	37.2171	0.481053	2.30086	0.433191	0.274656	401.243	24.0761	24.411	3.06972	50.0592	1.44537	2.88733	1.62435	-308.711	-126.397	-11.492	-45.3574	-0.0425673	0.0477856	3.54657	0	0	1	0	54941.4	0	0	0	0	#DIV/0!	-1	MPF-3059-20171221-16_18_02	976.417	1261.31	0.225871	0.5	2101.21	29.0439	237.301	0.506355
44	1.51387e+09	17232.6	20171221 16:26:09	1.51387e+09	0.00701666	29.0296	362.117	248.846	25.5753	37.2168	0.48212	2.30037	0.434047	0.275208	401.24	24.0763	24.414	3.07027	50.0414	1.44533	2.88827	1.62494	-309.435	-126.068	-11.465	-45.7282	-0.0425539	0.0477705	3.54569	0	0	1	0	54923.7	0	0	0	0	#DIV/0!	-1	MPF-3061-20171221-16_19_01	974.337	1259.7	0.226532	0.5	2101.2	29.0296	237.994	0.505517
45	1.51387e+09	17292.6	20171221 16:27:09	1.51387e+09	0.00701237	29.0719	362.074	248.481	25.5374	37.2117	0.481323	2.29901	0.433375	0.274778	401.236	24.0882	24.4261	3.0725	50.0366	1.44608	2.89005	1.62641	-309.246	-126.23	-11.4879	-45.7273	-0.0425164	0.0477283	3.54323	0	0	1	0	54875.3	0	0	0	0	#DIV/0!	-1	MPF-3063-20171221-16_20_02	972.097	1261.36	0.229327	0.5	2101.18	29.0719	240.928	0.528382
46	1.51387e+09	17352.6	20171221 16:28:09	1.51387e+09	0.00532732	9.33202	386.284	340.83	35.028	39.6994	0.430263	2.30143	0.391558	0.247917	41.2774	21.5859	22.4344	2.72463	47.9712	1.35411	2.82275	1.37052	-234.935	72.3752	6.50088	-114.781	-0.042583	0.0478031	3.5476	0	0	1	0	55030.1	0	0	0	0	#DIV/0!	-1	MPF-3065-20171221-16_21_02	826.101	2511.05	0.671014	0.5	210.727	9.33202	70.7005	0.713005
47	1.51387e+09	17412.6	20171221 16:29:09	1.51387e+09	0.00488408	10.5033	385.131	332.81	34.2035	39.5806	0.404654	2.30275	0.370245	0.234256	41.2806	21.5836	22.3419	2.70934	49.3487	1.38061	2.79766	1.32873	-215.388	65.5997	5.88177	-102.626	-0.0426191	0.0478437	3.54997	0	0	1	0	55102.3	0	0	0	0	#DIV/0!	-1	MPF-3067-20171221-16_22_02	821.724	2553.28	0.678169	0.5	210.744	10.5033	71.4599	0.716451
48	1.51387e+09	17472.6	20171221 16:30:09	1.51387e+09	0.0044843	10.8522	384.894	327.22	33.6291	39.5564	0.370566	2.30117	0.341473	0.215849	41.2751	21.6106	22.28	2.69916	49.5005	1.37629	2.78037	1.32286	-197.757	60.5388	5.42719	-90.5164	-0.0425758	0.0477951	3.54713	0	0	1	0	55067.7	0	0	0	0	#DIV/0!	-1	MPF-3069-20171221-16_23_02	807.062	2561.02	0.684867	0.5	210.717	10.8522	72.1567	0.721322
49	1.51387e+09	17532.6	20171221 16:31:09	1.51387e+09	0.00417256	10.9266	384.944	323.293	33.2258	39.5618	0.343708	2.30217	0.318541	0.201199	41.2784	21.6269	22.2368	2.69207	49.6208	1.37248	2.76593	1.3196	-184.01	55.2739	4.9498	-82.5077	-0.0426033	0.0478259	3.54893	0	0	1	0	55117.8	0	0	0	0	#DIV/0!	-1	MPF-3071-20171221-16_24_02	793.882	2561.21	0.690036	0.5	210.735	10.9266	72.7073	0.722233
50	1.51387e+09	17592.6	20171221 16:32:09	1.51387e+09	0.0039809	10.8541	385.126	321.446	33.0359	39.5805	0.327948	2.30238	0.304957	0.192533	41.2752	21.6215	22.1856	2.68369	49.6828	1.36854	2.75456	1.31514	-175.558	53.2148	4.76209	-76.3055	-0.0426091	0.0478324	3.54931	0	0	1	0	55137.7	0	0	0	0	#DIV/0!	-1	MPF-3073-20171221-16_25_01	786.248	2564.15	0.693369	0.5	210.719	10.8541	73.0531	0.721545
51	1.51387e+09	17652.6	20171221 16:33:09	1.51387e+09	0.00383077	10.7857	385.268	319.959	32.8838	39.596	0.31583	2.30207	0.294446	0.185832	41.2776	21.6092	22.1474	2.67745	49.7981	1.36664	2.74437	1.3108	-168.937	50.3702	4.50588	-72.783	-0.0426004	0.0478227	3.54875	0	0	1	0	55138.4	0	0	0	0	#DIV/0!	-1	MPF-3075-20171221-16_26_01	782.383	2557.5	0.694083	0.5	210.734	10.7857	73.1335	0.721939
52	1.51387e+09	17712.6	20171221 16:34:09	1.51387e+09	0.00375027	10.7634	385.344	319.007	32.7867	39.6046	0.309222	2.30141	0.288687	0.182164	41.2794	21.5793	22.1048	2.67051	49.7811	1.36154	2.73505	1.30897	-165.387	48.6998	4.3555	-71.0522	-0.0425825	0.0478026	3.54757	0	0	1	0	55126.6	0	0	0	0	#DIV/0!	-1	MPF-3077-20171221-16_27_01	780.49	2564.72	0.695682	0.5	210.737	10.7634	73.3032	0.723806
53	1.51387e+09	17772.6	20171221 16:35:09	1.51387e+09	0.00366504	10.704	385.464	318.414	32.7253	39.6165	0.303322	2.30051	0.28353	0.178879	41.2798	21.5608	22.0668	2.66434	49.931	1.36183	2.72743	1.30251	-161.628	47.6873	4.26481	-68.3962	-0.0425578	0.0477748	3.54595	0	0	1	0	55104.4	0	0	0	0	#DIV/0!	-1	MPF-3079-20171221-16_28_02	779.862	2565.47	0.696016	0.5	210.735	10.704	73.3375	0.723747
54	1.51387e+09	17832.6	20171221 16:36:09	1.51387e+09	0.00360093	10.6592	385.528	317.564	32.6382	39.6234	0.297173	2.30198	0.27816	0.175459	41.2793	21.5413	22.0359	2.65932	49.7967	1.3548	2.72067	1.30452	-158.801	46.4867	4.15327	-66.8816	-0.0425981	0.0478201	3.54859	0	0	1	0	55162.2	0	0	0	0	#DIV/0!	-1	MPF-3081-20171221-16_29_02	779.949	2574.02	0.696992	0.5	210.733	10.6592	73.4394	0.724586
55	1.51387e+09	17892.6	20171221 16:37:09	1.51387e+09	0.00349995	10.584	385.666	316.553	32.5342	39.6375	0.289043	2.30236	0.271026	0.170919	41.2788	21.5379	22.0151	2.65594	49.9003	1.35461	2.71464	1.30133	-154.348	44.5545	3.97881	-64.5357	-0.0426086	0.0478319	3.54928	0	0	1	0	55182	0	0	0	0	#DIV/0!	-1	MPF-3083-20171221-16_30_01	780.547	2581.95	0.697691	0.5	210.732	10.584	73.5128	0.725208
56	1.51387e+09	17952.6	20171221 16:38:09	1.51387e+09	0.00341838	10.7183	385.546	314.291	32.3013	39.6245	0.28243	2.30095	0.265193	0.167209	41.276	21.5265	21.9866	2.65134	49.9306	1.35235	2.70846	1.29898	-150.751	43.4152	3.87815	-62.1813	-0.0425699	0.0477884	3.54674	0	0	1	0	55140.8	0	0	0	0	#DIV/0!	-1	MPF-3085-20171221-16_31_02	781.638	2581.58	0.697225	0.5	210.719	10.7183	73.4591	0.725881
57	1.51387e+09	18012.6	20171221 16:39:09	1.51387e+09	0.00326974	10.6723	385.713	312.276	32.0937	39.6411	0.271137	2.30185	0.255216	0.160864	41.2779	21.5496	21.978	2.64995	50.2519	1.35893	2.70423	1.29102	-144.195	41.3099	3.68802	-57.9194	-0.0425944	0.0478159	3.54835	0	0	1	0	55176	0	0	0	0	#DIV/0!	-1	MPF-3087-20171221-16_32_02	782.984	2589.12	0.697587	0.5	210.728	10.6723	73.5004	0.725428
58	1.51387e+09	18072.6	20171221 16:40:09	1.51387e+09	0.00315882	10.6172	385.789	309.58	31.8169	39.6493	0.258507	2.30003	0.243982	0.153727	41.2779	21.5562	21.9561	2.64641	49.699	1.34161	2.69946	1.3048	-139.304	40.3953	3.60828	-54.0226	-0.0425444	0.0477599	3.54507	0	0	1	0	55119.4	0	0	0	0	#DIV/0!	-1	MPF-3089-20171221-16_33_02	784.402	2594.17	0.697629	0.5	210.727	10.6172	73.5046	0.726903
59	1.51387e+09	18132.6	20171221 16:41:09	1.51387e+09	0.00302193	10.5531	385.914	307.088	31.5608	39.6622	0.246933	2.29938	0.233641	0.147161	41.28	21.5815	21.9496	2.64536	49.7663	1.34185	2.6963	1.30351	-133.267	38.8004	3.46634	-49.7203	-0.0425266	0.0477399	3.5439	0	0	1	0	55100.9	0	0	0	0	#DIV/0!	-1	MPF-3091-20171221-16_34_02	785.932	2598.16	0.697504	0.5	210.738	10.5531	73.4954	0.725467
60	1.51387e+09	18192.6	20171221 16:42:09	1.51387e+09	0.00289148	10.4384	386.12	304.933	31.3393	39.6832	0.235891	2.30139	0.223741	0.140879	41.275	21.6004	21.9445	2.64453	49.8489	1.34211	2.69235	1.30243	-127.514	36.4774	3.25547	-46.5065	-0.0425819	0.047802	3.54753	0	0	1	0	55174.1	0	0	0	0	#DIV/0!	-1	MPF-3093-20171221-16_35_01	787.419	2596.01	0.696681	0.5	210.712	10.4384	73.3996	0.725995
61	1.51387e+09	18253	20171221 16:43:09	1.51387e+09	0.0028027	10.4205	386.187	302.492	31.0879	39.6895	0.22742	2.30141	0.216105	0.136036	41.2781	21.6119	21.9348	2.64298	49.6716	1.33591	2.68948	1.30707	-123.599	35.5011	3.16788	-43.652	-0.0425824	0.0478025	3.54756	0	0	1	0	55178	0	0	0	0	#DIV/0!	-1	MPF-3095-20171221-16_36_02	789.097	2598.65	0.696343	0.5	210.728	10.4205	73.3694	0.725773
62	1.51387e+09	18313	20171221 16:44:09	1.51387e+09	0.00265434	10.3651	386.312	298.958	30.7253	39.703	0.215277	2.30124	0.205109	0.129068	41.2813	21.6395	21.923	2.64107	49.7673	1.33679	2.68608	1.30428	-117.056	34.3967	3.06905	-38.3093	-0.0425778	0.0477973	3.54726	0	0	1	0	55176.2	0	0	0	0	#DIV/0!	-1	MPF-3097-20171221-16_37_02	790.713	2595.17	0.695314	0.5	210.746	10.3651	73.2672	0.72532
63	1.51387e+09	18373	20171221 16:45:09	1.51387e+09	0.00255459	10.3042	386.437	296.524	30.4745	39.7152	0.207004	2.30199	0.197587	0.124303	41.2745	21.6586	21.923	2.64107	49.8554	1.33805	2.68386	1.30302	-112.658	32.7209	2.91837	-35.7439	-0.0425984	0.0478204	3.54861	0	0	1	0	55204.2	0	0	0	0	#DIV/0!	-1	MPF-3099-20171221-16_38_02	792.447	2602.47	0.695502	0.5	210.711	10.3042	73.275	0.725661
64	1.51387e+09	18433	20171221 16:46:09	1.51387e+09	0.0024686	10.284	386.47	293.893	30.2036	39.7178	0.19983	2.30149	0.191038	0.120157	41.2797	21.6694	21.9095	2.6389	49.8526	1.33658	2.68106	1.30232	-108.865	32.2559	2.87708	-32.4524	-0.0425846	0.0478049	3.5477	0	0	1	0	55190.2	0	0	0	0	#DIV/0!	-1	MPF-3101-20171221-16_39_02	794.225	2607.93	0.695458	0.5	210.739	10.284	73.28	0.726266
65	1.51387e+09	18493	20171221 16:47:09	1.51387e+09	0.00238092	10.2294	386.631	291.612	29.9685	39.7334	0.192917	2.30171	0.184711	0.116153	41.2862	21.682	21.8997	2.63731	49.9643	1.33825	2.67842	1.29906	-104.999	31.4772	2.80698	-29.4283	-0.0425908	0.0478119	3.54811	0	0	1	0	55200.9	0	0	0	0	#DIV/0!	-1	MPF-3103-20171221-16_40_02	795.96	2616.05	0.69574	0.5	210.772	10.2294	73.3214	0.726901
66	1.51387e+09	18553	20171221 16:48:09	1.51387e+09	0.00231491	10.2066	386.684	289.332	29.7343	39.739	0.187278	2.30286	0.179538	0.112881	41.2849	21.683	21.8836	2.63473	49.9155	1.33526	2.67504	1.29947	-102.087	30.9106	2.75456	-27.1373	-0.0426223	0.0478472	3.55018	0	0	1	0	55243.9	0	0	0	0	#DIV/0!	-1	MPF-3105-20171221-16_41_02	797.798	2621.41	0.695661	0.5	210.766	10.2066	73.3107	0.727376
67	1.51387e+09	18613	20171221 16:49:09	1.51387e+09	0.0022564	10.164	386.767	287.226	29.5173	39.7469	0.181894	2.30232	0.174582	0.109747	41.2828	21.6912	21.8767	2.63362	49.7895	1.33101	2.67328	1.3026	-99.5071	30.4265	2.71181	-25.0861	-0.0426074	0.0478306	3.54921	0	0	1	0	55227.5	0	0	0	0	#DIV/0!	-1	MPF-3107-20171221-16_42_02	799.43	2627.98	0.695801	0.5	210.755	10.164	73.3217	0.72741
68	1.51388e+09	18673	20171221 16:50:09	1.51388e+09	0.00222472	10.0948	386.877	287.313	29.5258	39.7575	0.180481	2.30169	0.173278	0.108922	41.2755	21.6974	21.8832	2.63466	50.1663	1.34077	2.67265	1.29389	-98.1104	29.1276	2.5968	-25.1104	-0.0425901	0.0478111	3.54807	0	0	1	0	55206.7	0	0	0	0	#DIV/0!	-1	MPF-3109-20171221-16_43_02	801.027	2633.56	0.695839	0.5	210.717	10.0948	73.3126	0.727654
69	1.51388e+09	18733	20171221 16:51:09	1.51388e+09	0.00216132	10.1093	386.875	283.727	29.1578	39.758	0.173816	2.30203	0.167125	0.105033	41.2775	21.7196	21.8926	2.63617	49.8645	1.33282	2.67287	1.30335	-95.3143	28.1395	2.50847	-23.3889	-0.0425994	0.0478216	3.54868	0	0	1	0	55218	0	0	0	0	#DIV/0!	-1	MPF-3111-20171221-16_44_02	802.59	2638.66	0.695834	0.5	210.727	10.1093	73.3156	0.727688
70	1.51388e+09	18793	20171221 16:52:09	1.51388e+09	0.00212635	10.0924	386.899	281.998	28.9804	39.7608	0.170316	2.30292	0.163889	0.102988	41.2839	21.7289	21.9017	2.63764	49.7674	1.33004	2.67251	1.3076	-93.7719	26.7366	2.38257	-23.3688	-0.042624	0.0478491	3.55029	0	0	1	0	55248.9	0	0	0	0	#DIV/0!	-1	MPF-3113-20171221-16_45_02	804.143	2643.87	0.695846	0.5	210.76	10.0924	73.3283	0.728398
71	1.51388e+09	18853	20171221 16:53:09	1.51388e+09	0.00207483	10.0281	387.003	280.615	28.8389	39.7723	0.166532	2.30082	0.160377	0.10077	41.2718	21.7484	21.9062	2.63837	49.9253	1.33451	2.67301	1.30386	-91.5001	26.5322	2.3666	-21.3296	-0.0425662	0.0477843	3.5465	0	0	1	0	55176.6	0	0	0	0	#DIV/0!	-1	MPF-3115-20171221-16_46_02	805.503	2646.92	0.695683	0.5	210.698	10.0281	73.2896	0.72822
72	1.51388e+09	18913	20171221 16:54:09	1.51388e+09	0.00204733	10.0071	387.038	279.487	28.7233	39.7764	0.164176	2.301	0.158191	0.0993893	41.2835	21.7571	21.9118	2.63927	49.9415	1.33491	2.67295	1.30436	-90.2871	25.7923	2.30049	-20.9108	-0.0425711	0.0477898	3.54682	0	0	1	0	55182.8	0	0	0	0	#DIV/0!	-1	MPF-3117-20171221-16_47_02	806.939	2651.11	0.695622	0.5	210.76	10.0071	73.3045	0.728898
73	1.51388e+09	18973	20171221 16:55:09	1.51388e+09	0.0020087	9.94603	387.121	277.938	28.5644	39.7855	0.160468	2.3001	0.154743	0.0972124	41.283	21.7686	21.9053	2.63822	49.7571	1.3299	2.67279	1.30832	-88.5835	26.4699	2.36176	-18.4689	-0.0425465	0.0477622	3.5452	0	0	1	0	55152.4	0	0	0	0	#DIV/0!	-1	MPF-3119-20171221-16_48_02	808.496	2656.13	0.695611	0.5	210.757	9.94603	73.3026	0.728402
74	1.51388e+09	19033	20171221 16:56:09	1.51388e+09	0.00196576	9.89667	387.213	276.723	28.44	39.7955	0.157514	2.30038	0.151995	0.095477	41.2786	21.7736	21.8978	2.63702	49.9193	1.33351	2.67132	1.30351	-86.6899	26.2874	2.345	-16.7789	-0.042554	0.0477706	3.5457	0	0	1	0	55163.5	0	0	0	0	#DIV/0!	-1	MPF-3121-20171221-16_49_02	809.992	2658.74	0.695347	0.5	210.734	9.89667	73.2665	0.729233
75	1.51388e+09	19093	20171221 16:57:09	1.51388e+09	0.00194039	9.85991	387.257	275.981	28.3637	39.7999	0.155665	2.30131	0.150275	0.094391	41.281	21.7747	21.8932	2.63627	49.9923	1.33486	2.67014	1.30141	-85.5713	25.9659	2.31524	-16.0092	-0.0425796	0.0477994	3.54738	0	0	1	0	55196.7	0	0	0	0	#DIV/0!	-1	MPF-3123-20171221-16_50_02	811.409	2659.63	0.694916	0.5	210.747	9.85991	73.2258	0.730248
[truncated: 96 more columns]

## Sheet: ND Spinach 1
Sys	Sys	Sys	Sys	GasEx	GasEx	GasEx	GasEx	GasEx	GasEx	GasEx	GasEx	GasEx	GasEx	GasEx	GasEx	GasEx	GasEx	GasEx	GasEx	GasEx	GasEx	GasEx	GasEx	GasEx	GasEx	GasEx	GasEx	GasEx	GasEx	Leak	Leak	Leak	Leak	Leak	FLR	FLR	FLR	FLR	FLR	FLR	FLR	FLR	FLR	FLR	FLR	FLR	FLR	FLR	FLR
obs	time	elapsed	date	TIME	E	A	Ca	Ci	Pci	Pca	gsw	gbw	gtw	gtc	Rabs	TleafEB	TleafCnd	SVPleaf	RHcham	VPcham	SVPcham	VPDleaf	LatHFlux	SenHFlux	NetTherm	EBSum	blfa_1	blfa_2	blfa_3	Leak	LeakPct	CorrFact	CorrFactPct	Fan	DarkAdaptedID	Fo	Fm	Fv	Fv/Fm	Adark	LightAdaptedID	Fs	Fm'	PhiPS2	PS2/1	Qabs_fs	Afs	ETR	Fv'/Fm'
	s	s		s	mol m⁻² s⁻¹	µmol m⁻² s⁻¹	µmol mol⁻¹	µmol mol⁻¹	Pa	Pa	mol m⁻² s⁻¹	mol m⁻² s⁻¹	mol m⁻² s⁻¹	mol m⁻² s⁻¹	W m⁻²	°C	°C	kPa	%	kPa	kPa	kPa	W m⁻²	W m⁻²	W m⁻²	W m⁻²				µmol s⁻¹	%		%	µmol s⁻¹						µmol m⁻² s⁻¹						µmol m⁻² s⁻¹	µmol m⁻² s⁻¹	µmol m⁻² s⁻¹
1	1.51334e+09	9380	20171215 13:00:03	1.51334e+09	0.001436	4.40752	394.063	329.175	32.3999	38.7867	0.124562	2.23369	0.120983	0.0759275	41.2786	20.5374	20.0432	2.35289	49.1917	1.20573	2.45109	1.14716	-63.3276	79.7394	7.20488	64.8952	-0.0407462	0.0457412	3.42611	125	25	1.00473	0.47328	53072.9	0	0	0	0	#DIV/0!	-1	MPF-301-20171215-12_53_06	1031.49	2186.27	0.528195	0.5	210.73	4.40752	55.6533	0.65545
2	1.51334e+09	9440	20171215 13:01:03	1.51334e+09	0.00144606	6.60929	391.42	298.282	29.3587	38.5259	0.125215	2.2343	0.121601	0.0763167	41.2796	20.5713	20.2279	2.37993	50.1051	1.23093	2.4567	1.149	-63.7712	61.9829	5.60532	45.0966	-0.0407623	0.0457593	3.42718	113	23	1.00428	0.427542	53086.3	0	0	0	0	#DIV/0!	-1	MPF-303-20171215-12_54_06	989.892	2650.91	0.626584	0.5	210.735	6.60929	66.0215	0.712552
3	1.51334e+09	9500	20171215 13:02:03	1.51334e+09	0.001469	7.33485	390.582	290.922	28.6281	38.435	0.129098	2.23359	0.125257	0.0786216	41.2801	20.2451	20.0491	2.35376	50.6713	1.22065	2.40896	1.13311	-64.7827	45.1556	4.07451	25.7276	-0.0407433	0.0457379	3.42592	106	21	1.00401	0.400698	53119.6	0	0	0	0	#DIV/0!	-1	MPF-305-20171215-12_55_06	973.127	2801.79	0.652677	0.5	210.738	7.33485	68.772	0.727339
4	1.51334e+09	9560	20171215 13:03:03	1.51334e+09	0.00148338	7.53253	390.297	290.824	28.6149	38.4022	0.132774	2.23442	0.128718	0.0808029	41.2796	19.96	19.7674	2.31302	50.6575	1.19936	2.36759	1.11366	-65.4169	45.3451	4.07832	25.2862	-0.0407657	0.0457631	3.42741	101	20	1.00381	0.381159	53198.2	0	0	0	0	#DIV/0!	-1	MPF-307-20171215-12_56_06	978.283	2918.95	0.664851	0.5	210.742	7.53253	70.0561	0.736851
5	1.51334e+09	9620	20171215 13:04:03	1.51334e+09	0.00147815	7.73736	390.047	287.491	28.2847	38.3746	0.131974	2.23361	0.127964	0.0803277	41.2784	20.0323	19.7321	2.30796	50.1148	1.1917	2.37795	1.11626	-65.1865	58.0778	5.22635	39.3961	-0.040744	0.0457387	3.42596	97	19	1.00366	0.366286	53158	0	0	0	0	#DIV/0!	-1	MPF-309-20171215-12_57_06	989.133	3026.44	0.673169	0.5	210.736	7.73736	70.9304	0.743805
6	1.51334e+09	9680	20171215 13:05:03	1.51334e+09	0.00146363	7.83992	389.937	283.564	27.8972	38.3622	0.128616	2.23385	0.124804	0.0783359	41.2748	20.2635	19.893	2.33111	49.6822	1.19805	2.41143	1.13306	-64.5463	65.9645	5.9472	48.6402	-0.0407503	0.0457458	3.42638	94	19	1.00355	0.35514	53124.9	0	0	0	0	#DIV/0!	-1	MPF-311-20171215-12_58_06	996.767	3114.53	0.679962	0.5	210.716	7.83992	71.6394	0.748765
7	1.51334e+09	9740	20171215 13:06:03	1.51334e+09	0.00149304	7.98109	389.749	284.396	27.9778	38.342	0.13232	2.23372	0.128289	0.0805327	41.2797	20.2627	19.9024	2.33247	50.0736	1.20816	2.41277	1.12431	-65.8433	65.9114	5.94331	47.2912	-0.040747	0.045742	3.42616	92	18	1.00348	0.347597	53118.9	0	0	0	0	#DIV/0!	-1	MPF-313-20171215-12_59_06	1000.94	3167.4	0.683988	0.5	210.742	7.98109	72.0726	0.752472
8	1.51334e+09	9800	20171215 13:07:03	1.51334e+09	0.00153963	8.10753	389.589	285.475	28.0838	38.326	0.136256	2.23297	0.131985	0.0828634	41.2763	20.3463	19.9613	2.34099	50.0146	1.21416	2.42761	1.12684	-67.8978	70.7643	6.38823	50.531	-0.0407267	0.0457193	3.42481	90	18	1.0034	0.340293	53075.7	0	0	0	0	#DIV/0!	-1	MPF-315-20171215-13_00_06	1001.84	3215.82	0.688466	0.5	210.723	8.10753	72.5377	0.754775
9	1.51334e+09	9860	20171215 13:08:03	1.51334e+09	0.00159261	8.27384	389.346	286.645	28.1965	38.299	0.141229	2.23372	0.136647	0.0858037	41.2792	20.3765	20.003	2.34705	50.1636	1.22137	2.43478	1.12568	-70.2342	71.5283	6.45797	49.0312	-0.040747	0.045742	3.42616	88	18	1.00333	0.332602	53092.1	0	0	0	0	#DIV/0!	-1	MPF-317-20171215-13_01_06	1001.24	3240.09	0.690984	0.5	210.737	8.27384	72.8079	0.755149
10	1.51334e+09	9920	20171215 13:09:03	1.51334e+09	0.00167415	8.48387	389.091	289.636	28.4926	38.2764	0.150068	2.23406	0.144906	0.0910155	41.2802	20.3341	19.9721	2.34256	50.4264	1.22663	2.43251	1.11593	-73.8298	73.4463	6.62858	47.5253	-0.040756	0.0457522	3.42676	87	17	1.00329	0.328722	53106.2	0	0	0	0	#DIV/0!	-1	MPF-319-20171215-13_02_06	999.994	3249.16	0.69223	0.5	210.742	8.48387	72.9409	0.75542
11	1.51334e+09	9980	20171215 13:10:03	1.51334e+09	0.00175681	8.69655	388.768	291.094	28.6361	38.2447	0.157103	2.23429	0.151456	0.0951507	41.2791	20.3096	19.9404	2.33797	50.0409	1.2175	2.43301	1.12047	-77.4754	77.6627	7.00739	48.4737	-0.040762	0.0457589	3.42716	86	17	1.00325	0.324889	53113.2	0	0	0	0	#DIV/0!	-1	MPF-321-20171215-13_03_06	998.372	3262.21	0.693958	0.5	210.736	8.69655	73.1211	0.755767
12	1.51334e+09	10040	20171215 13:11:03	1.51334e+09	0.00183485	8.90306	388.484	293.164	28.8391	38.2159	0.165315	2.23378	0.159073	0.0999624	41.2796	20.3176	19.9493	2.33926	50.2484	1.22513	2.43815	1.11413	-80.9169	80.6953	7.28428	48.3423	-0.0407484	0.0457437	3.42626	85	17	1.00321	0.32124	53090	0	0	0	0	#DIV/0!	-1	MPF-323-20171215-13_04_06	996.029	3265.8	0.695012	0.5	210.739	8.90306	73.233	0.756262
13	1.51334e+09	10100	20171215 13:12:03	1.51334e+09	0.0019392	9.09148	388.213	296.188	29.1353	38.1876	0.175663	2.23391	0.168633	0.106005	41.2812	20.3161	19.9567	2.34032	50.3307	1.22967	2.44319	1.11065	-85.5185	83.8517	7.57033	47.1847	-0.0407521	0.0457478	3.4265	84	17	1.00317	0.317458	53088.4	0	0	0	0	#DIV/0!	-1	MPF-325-20171215-13_05_06	993.832	3259.05	0.695055	0.5	210.748	9.09148	73.2405	0.755364
14	1.51334e+09	10160	20171215 13:13:03	1.51334e+09	0.0020471	9.2932	387.934	298.688	29.3821	38.1613	0.185983	2.23362	0.178121	0.112005	41.2839	20.308	19.9515	2.33957	50.2376	1.22953	2.44742	1.11004	-90.2773	87.8528	7.93355	46.793	-0.0407441	0.0457388	3.42597	83	17	1.00314	0.313756	53073.4	0	0	0	0	#DIV/0!	-1	MPF-327-20171215-13_06_06	991.922	3258.76	0.695614	0.5	210.761	9.2932	73.304	0.755508
15	1.51334e+09	10220	20171215 13:14:03	1.51334e+09	0.0021599	9.3951	387.771	302.285	29.7347	38.1437	0.197405	2.23401	0.188574	0.11862	41.2714	20.3038	19.9534	2.33986	50.3012	1.23364	2.45251	1.10621	-95.2515	91.6916	8.28027	45.9918	-0.0407546	0.0457506	3.42667	82	16	1.0031	0.309923	53080.3	0	0	0	0	#DIV/0!	-1	MPF-329-20171215-13_07_06	990.103	3223.1	0.69281	0.5	210.696	9.3951	72.9862	0.676622
16	1.51334e+09	10280	20171215 13:15:03	1.51334e+09	0.00294875	13.3649	382.721	270.724	26.6298	37.6463	0.21358	2.23379	0.20328	0.127935	401.23	23.2286	22.1665	2.68057	50.8646	1.28245	2.5213	1.39812	-130.04	-120.648	-11.0454	139.497	-0.0407486	0.0457439	3.42627	81	16	1.00307	0.306646	52991.7	0	0	0	0	#DIV/0!	-1	MPF-331-20171215-13_08_06	1607.61	1738.27	0.0751674	0.5	2101.14	13.3649	78.9686	0.555696
17	1.51334e+09	10340	20171215 13:16:03	1.51334e+09	0.00301239	15.4408	380.203	256.322	25.2099	37.3939	0.221339	2.23306	0.210294	0.132381	401.238	22.1956	21.6922	2.60411	51.6191	1.22265	2.36859	1.38146	-132.846	-185.589	-16.8678	65.935	-0.0407294	0.0457223	3.42499	81	16	1.00306	0.305726	53150.6	0	0	0	0	#DIV/0!	-1	MPF-333-20171215-13_09_06	1233.22	1396.27	0.116776	0.5	2101.18	15.4408	122.684	0.504852
18	1.51334e+09	10400	20171215 13:17:03	1.51334e+09	0.00326026	16.6194	378.644	263.514	25.9174	37.2408	0.258393	2.2344	0.24348	0.153445	401.234	20.7033	20.4609	2.41443	51.672	1.12113	2.16971	1.2933	-143.778	-207.252	-18.5729	31.6312	-0.040765	0.0457623	3.42737	79	16	1.00296	0.296467	53452.4	0	0	0	0	#DIV/0!	-1	MPF-335-20171215-13_10_06	1143.02	1306.39	0.125051	0.5	2101.16	16.6194	131.377	0.488376
19	1.51334e+09	10460	20171215 13:18:03	1.51334e+09	0.00355698	17.4784	377.487	272.7	26.8215	37.1279	0.301972	2.2346	0.281812	0.177834	401.232	19.7357	19.5214	2.27796	51.4746	1.05759	2.05459	1.22038	-156.863	-198.781	-17.6475	27.9408	-0.0407703	0.0457682	3.42772	78	16	1.00292	0.291792	53618.8	0	0	0	0	#DIV/0!	-1	MPF-337-20171215-13_11_06	1106.85	1278.25	0.134092	0.5	2101.15	17.4784	140.874	0.480571
20	1.51334e+09	10520	20171215 13:19:03	1.51334e+09	0.00338562	18.342	376.456	258.616	25.4334	37.0224	0.278561	2.23237	0.261296	0.164774	401.238	20.3118	19.6218	2.29221	48.9779	1.03954	2.12247	1.25267	-149.306	-148.386	-13.2285	90.3177	-0.0407107	0.0457013	3.42374	76	15	1.00285	0.285198	53448.2	0	0	0	0	#DIV/0!	-1	MPF-339-20171215-13_12_06	1079.77	1261.16	0.143829	0.5	2101.19	18.342	151.106	0.476323
21	1.51334e+09	10580	20171215 13:20:03	1.51334e+09	0.00344007	19.1466	375.528	251.778	24.76	36.9297	0.276176	2.23257	0.259198	0.163439	401.237	21.1146	20.2507	2.38329	49.2842	1.10123	2.23445	1.28206	-151.707	-125.078	-11.2329	113.219	-0.0407162	0.0457075	3.42411	77	15	1.0029	0.289742	53304.7	0	0	0	0	#DIV/0!	-1	MPF-341-20171215-13_13_06	1054.6	1249.85	0.156218	0.5	2101.18	19.1466	164.121	0.470496
22	1.51334e+09	10640	20171215 13:21:03	1.51334e+09	0.00358168	19.8179	374.67	252.081	24.7917	36.848	0.289372	2.23317	0.270794	0.170818	401.237	21.0682	20.3586	2.39923	50.1952	1.1217	2.23468	1.27753	-157.952	-137.907	-12.3887	92.9896	-0.0407323	0.0457256	3.42518	76	15	1.00286	0.285861	53324.7	0	0	0	0	#DIV/0!	-1	MPF-343-20171215-13_14_06	1039.26	1248.14	0.167352	0.5	2101.18	19.8179	175.818	0.471389
23	1.51334e+09	10700	20171215 13:22:03	1.51334e+09	0.00373401	20.3362	374.011	256.421	25.219	36.7839	0.311212	2.23428	0.289841	0.182951	401.238	20.6051	20.0223	2.34986	50.738	1.10508	2.17801	1.24478	-164.67	-147.057	-13.1537	76.3576	-0.0407618	0.0457587	3.42715	76	15	1.00285	0.285258	53437	0	0	0	0	#DIV/0!	-1	MPF-345-20171215-13_15_06	1032.12	1252.53	0.175969	0.5	2101.19	20.3362	184.872	0.472156
24	1.51334e+09	10760	20171215 13:23:03	1.51334e+09	0.00385245	20.8263	373.381	256.89	25.2647	36.7215	0.322543	2.2337	0.299643	0.189202	401.242	20.5184	19.8958	2.33151	50.1508	1.08906	2.17156	1.24246	-169.893	-137.494	-12.2905	81.5644	-0.0407464	0.0457414	3.42612	75	15	1.00282	0.281551	53426.3	0	0	0	0	#DIV/0!	-1	MPF-347-20171215-13_16_06	1026.55	1242.63	0.173888	0.5	2101.21	20.8263	182.687	0.469013
25	1.51334e+09	10820	20171215 13:24:03	1.51334e+09	0.00391293	21.2413	372.842	254.114	24.9923	36.6693	0.32262	2.23269	0.2997	0.189239	401.24	20.7634	20.0601	2.35536	49.5419	1.09379	2.20781	1.26157	-172.56	-125.305	-11.2307	92.1436	-0.0407193	0.045711	3.42432	75	15	1.00282	0.281988	53343.8	0	0	0	0	#DIV/0!	-1	MPF-349-20171215-13_17_06	1020.05	1249.95	0.183927	0.5	2101.2	21.2413	193.233	0.471531
26	1513344304	10880.4	20171215 13:25:04	1513344296	0.00393299	21.5418	372.476	252.636	24.8473	36.6338	0.324013	2.23397	0.300914	0.190013	401.236	20.8103	20.1346	2.36624	49.8088	1.10344	2.21535	1.2628	-173.445	-127.764	-11.4521	88.575	-0.0407537	0.0457496	3.42661	75	15	1.00282	0.281812	53377.1	0	0	0	0	#DIV/0!	-1	MPF-351-20171215-13_18_07	1014.53	1250.51	0.188709	0.5	2101.18	21.5418	198.256	0.471096
27	1513344364	10940.4	20171215 13:26:04	1513344356	0.00393831	21.8478	372.173	252.67	24.8511	36.6047	0.329654	2.23496	0.305784	0.193119	401.242	20.7551	20.1026	2.36156	50.5972	1.11722	2.20806	1.24434	-173.68	-130.326	-11.6715	85.5652	-0.04078	0.0457791	3.42836	74	15	1.00278	0.277821	53419.8	0	0	0	0	#DIV/0!	-1	MPF-353-20171215-13_19_07	1010.65	1250.87	0.192044	0.5	2101.2	21.8478	201.762	0.471824
28	1513344424	11000.4	20171215 13:27:04	1513344416	0.00406826	22.0464	371.834	254.416	25.0301	36.582	0.339668	2.23497	0.314384	0.198608	401.24	20.6745	20.0565	2.35484	50.1189	1.10411	2.20298	1.25073	-179.41	-129.231	-11.5685	81.0296	-0.0407803	0.0457794	3.42838	74	15	1.00278	0.27778	53427.6	0	0	0	0	#DIV/0!	-1	MPF-355-20171215-13_20_07	1007.53	1256.05	0.19786	0.5	2101.19	22.0464	207.871	0.476693
29	1513344484	11060.4	20171215 13:28:04	1513344476	0.00412046	22.1994	371.612	254.708	25.0604	36.5625	0.343914	2.235	0.31802	0.20093	401.234	20.6895	20.0764	2.35774	50.0751	1.10539	2.20747	1.25235	-181.712	-127.699	-11.4342	80.3883	-0.0407811	0.0457803	3.42843	74	15	1.00278	0.277805	53422.7	0	0	0	0	#DIV/0!	-1	MPF-357-20171215-13_21_07	1004.33	1253.18	0.198579	0.5	2101.16	22.1994	208.623	0.473356
30	1513344544	11120.4	20171215 13:29:04	1513344536	0.00418571	22.3533	371.372	255.334	25.1217	36.5384	0.349435	2.23468	0.322733	0.203941	401.234	20.6681	20.0818	2.35853	50.0535	1.10494	2.20751	1.25359	-184.59	-128.292	-11.4893	76.8628	-0.0407725	0.0457707	3.42787	74	15	1.00278	0.277861	53411.9	0	0	0	0	#DIV/0!	-1	MPF-359-20171215-13_22_07	1001.5	1250.56	0.199155	0.5	2101.16	22.3533	209.229	0.472764
31	1513344604	11180.4	20171215 13:30:04	1513344596	0.00422911	22.5274	371.164	255.597	25.1482	36.5187	0.353952	2.23404	0.326576	0.206397	401.236	20.6464	20.0698	2.35678	50.0827	1.10506	2.20647	1.25172	-186.504	-127.718	-11.44	75.5746	-0.0407555	0.0457516	3.42673	73	15	1.00274	0.274199	53391.9	0	0	0	0	#DIV/0!	-1	MPF-361-20171215-13_23_07	999.124	1251.06	0.201378	0.5	2101.17	22.5274	211.565	0.471824
32	1513344664	11240.4	20171215 13:31:04	1513344656	0.00427711	22.6457	371.015	256.131	25.2001	36.5032	0.35836	2.2338	0.330323	0.208792	401.242	20.652	20.075	2.35754	50.0587	1.10602	2.20944	1.25152	-188.62	-125.742	-11.2659	75.6136	-0.0407489	0.0457442	3.42629	73	15	1.00274	0.274262	53379.7	0	0	0	0	#DIV/0!	-1	MPF-363-20171215-13_24_07	996.423	1252.1	0.204198	0.5	2101.21	22.6457	214.531	0.473988
33	1513344724	11300.4	20171215 13:32:04	1513344716	0.00433033	22.7423	370.876	256.471	25.2329	36.4887	0.361799	2.23394	0.333246	0.210661	401.245	20.6531	20.1018	2.36145	49.9766	1.10552	2.21208	1.25593	-190.967	-126.668	-11.3508	72.2585	-0.0407527	0.0457485	3.42654	73	15	1.00274	0.274256	53380.9	0	0	0	0	#DIV/0!	-1	MPF-365-20171215-13_25_07	994.061	1252.36	0.20625	0.5	2101.22	22.7423	216.688	0.472628
34	1513344784	11360.4	20171215 13:33:04	1513344776	0.00436835	22.8244	370.741	257.239	25.309	36.4762	0.366439	2.2341	0.337182	0.213177	401.241	20.6114	20.0776	2.35791	50.0745	1.1057	2.2081	1.25222	-192.644	-127.233	-11.3975	69.9664	-0.040757	0.0457533	3.42683	72	14	1.0027	0.270435	53391.6	0	0	0	0	#DIV/0!	-1	MPF-367-20171215-13_26_07	991.812	1246.83	0.204533	0.5	2101.2	22.8244	214.883	0.471652
35	1513344844	11420.4	20171215 13:34:04	1513344836	0.00440502	22.8535	370.702	257.886	25.3718	36.471	0.369532	2.23331	0.33979	0.214846	401.237	20.5938	20.0642	2.35595	49.9675	1.10293	2.2073	1.25302	-194.261	-126.274	-11.3144	69.3877	-0.0407359	0.0457296	3.42542	72	14	1.00271	0.270564	53366.1	0	0	0	0	#DIV/0!	-1	MPF-369-20171215-13_27_07	989.804	1242.27	0.20323	0.5	2101.18	22.8535	213.511	0.469455
36	1513344904	11480.4	20171215 13:35:04	1513344896	0.00442564	22.9378	370.61	258.025	25.383	36.4585	0.371836	2.23354	0.34174	0.216093	401.244	20.5988	20.0685	2.35659	50.0248	1.10503	2.20896	1.25156	-195.171	-125.359	-11.2322	69.4821	-0.040742	0.0457364	3.42583	72	14	1.00271	0.270538	53371.3	0	0	0	0	#DIV/0!	-1	MPF-371-20171215-13_28_07	987.653	1242.03	0.204807	0.5	2101.21	22.9378	215.172	0.469175
37	1513344964	11540.4	20171215 13:36:04	1513344956	0.00444319	22.9467	370.592	258.226	25.4028	36.4567	0.372824	2.23642	0.342611	0.216647	401.248	20.6183	20.0936	2.36025	50.027	1.10696	2.21272	1.2533	-195.945	-125.263	-11.2121	68.8283	-0.0408193	0.0458232	3.43098	72	14	1.0027	0.27007	53463.4	0	0	0	0	#DIV/0!	-1	MPF-373-20171215-13_29_07	985.394	1244.07	0.207927	0.5	2101.24	22.9467	218.452	0.471509
38	1513345024	11600.4	20171215 13:37:04	1513345016	0.00437644	22.934	370.662	257.696	25.3514	36.4646	0.370163	2.23358	0.340327	0.215189	401.239	20.6149	20.0825	2.35863	50.5175	1.11589	2.20891	1.24274	-193.001	-127.092	-11.388	69.7581	-0.0407433	0.0457379	3.42592	72	14	1.00271	0.270529	53373.1	0	0	0	0	#DIV/0!	-1	MPF-375-20171215-13_30_07	983.472	1242.77	0.208645	0.5	2101.19	22.934	219.201	0.468462
39	1513345084	11660.4	20171215 13:38:04	1513345076	0.00449547	23.0126	370.469	259.053	25.4872	36.4491	0.377676	2.23346	0.346668	0.219246	401.238	20.5649	20.0559	2.35475	49.8893	1.10132	2.20752	1.25343	-198.25	-125.093	-11.2075	66.6875	-0.04074	0.0457342	3.4257	72	14	1.00271	0.270539	53371.1	0	0	0	0	#DIV/0!	-1	MPF-377-20171215-13_31_07	981.939	1238.78	0.207334	0.5	2101.19	23.0126	217.824	0.468332
40	1513345144	11720.4	20171215 13:39:04	1513345136	0.00450181	22.9673	370.514	259.345	25.5193	36.4582	0.377879	2.23292	0.346832	0.219352	401.241	20.5868	20.0825	2.35864	49.9328	1.10391	2.21079	1.25473	-198.53	-125.415	-11.242	66.054	-0.0407254	0.0457179	3.42473	72	14	1.00271	0.270653	53348.7	0	0	0	0	#DIV/0!	-1	MPF-379-20171215-13_32_07	979.891	1241.32	0.210605	0.5	2101.2	22.9673	221.262	0.467712
41	1513345204	11780.4	20171215 13:40:04	1513345196	0.0045088	22.9713	370.517	259.489	25.5339	36.4591	0.378491	2.2339	0.347361	0.219689	401.242	20.5793	20.0881	2.35945	49.9817	1.10468	2.21016	1.25477	-198.838	-126.691	-11.3514	64.3615	-0.0407518	0.0457474	3.42648	71	14	1.00267	0.266714	53382.6	0	0	0	0	#DIV/0!	-1	MPF-381-20171215-13_33_07	978.086	1234.35	0.20761	0.5	2101.21	22.9713	218.116	0.467752
42	1513345264	11840.4	20171215 13:41:04	1513345256	0.0045114	23.0192	370.46	259.4	25.5223	36.4495	0.379183	2.23366	0.34794	0.22006	401.243	20.554	20.0799	2.35826	50.0726	1.10499	2.20677	1.25327	-198.953	-128.658	-11.527	62.1055	-0.0407452	0.0457401	3.42605	71	14	1.00267	0.266733	53378.7	0	0	0	0	#DIV/0!	-1	MPF-383-20171215-13_34_07	976.43	1235.45	0.209657	0.5	2101.21	23.0192	220.266	0.466899
43	1513345324	11900.4	20171215 13:42:04	1513345316	0.00452567	22.9839	370.495	259.907	25.5706	36.4506	0.38042	2.23464	0.348995	0.220734	401.243	20.5465	20.0681	2.35653	49.9959	1.10315	2.20648	1.25338	-199.582	-127.542	-11.4211	62.6977	-0.0407714	0.0457695	3.42779	71	14	1.00267	0.266568	53411.8	0	0	0	0	#DIV/0!	-1	MPF-385-20171215-13_35_07	974.817	1230.13	0.207549	0.5	2101.21	22.9839	218.052	0.46539
44	1513345384	11960.4	20171215 13:43:04	1513345376	0.0045434	23.0051	370.449	259.545	25.5346	36.4455	0.379701	2.23341	0.348374	0.220338	401.239	20.5645	20.088	2.35943	49.7313	1.09891	2.2097	1.26052	-200.364	-127.056	-11.3864	62.4327	-0.0407385	0.0457325	3.4256	71	14	1.00267	0.266796	53366.2	0	0	0	0	#DIV/0!	-1	MPF-387-20171215-13_36_07	973.226	1228.31	0.207671	0.5	2101.19	23.0051	218.177	0.464598
45	1513345444	12020.4	20171215 13:44:04	1513345436	0.0045328	22.9713	370.5	259.622	25.5427	36.4513	0.379149	2.23584	0.347939	0.220057	401.238	20.5578	20.0925	2.36009	49.8499	1.10093	2.20849	1.25916	-199.897	-128.795	-11.5294	61.0164	-0.0408037	0.0458057	3.42994	71	14	1.00266	0.266378	53449.7	0	0	0	0	#DIV/0!	-1	MPF-389-20171215-13_37_07	971.62	1227.9	0.208714	0.5	2101.18	22.9713	219.273	0.471423
46	1513345504	12080.4	20171215 13:45:04	1513345496	0.00367195	6.07186	390.936	357.029	35.1267	38.4626	0.378273	2.23447	0.347184	0.219575	41.2796	18.5822	18.2526	2.10441	47.4997	1.08069	2.27515	1.02372	-161.933	150.448	13.3821	43.1764	-0.0407669	0.0457644	3.42749	70	14	1.00263	0.263275	53316.4	0	0	0	0	#DIV/0!	-1	MPF-391-20171215-13_38_07	815.608	1851.46	0.559478	0.5	210.737	6.07186	58.9514	0.614099
47	1513345564	12140.4	20171215 13:46:04	1513345556	0.00356182	7.97607	388.73	341.811	33.6296	38.2459	0.338059	2.23418	0.312996	0.197723	41.2773	20.4869	19.7546	2.31119	47.4602	1.21162	2.55292	1.09957	-157.076	194.311	17.587	96.0992	-0.0407591	0.0457556	3.42697	70	14	1.00265	0.265008	52968.6	0	0	0	0	#DIV/0!	-1	MPF-393-20171215-13_39_07	868.77	2145.31	0.595037	0.5	210.73	7.97607	62.6961	0.650437
48	1513345624	12200.4	20171215 13:47:04	1513345616	0.0037191	8.65176	387.909	339.203	33.3709	38.1626	0.352107	2.23424	0.325006	0.205394	41.2783	20.8478	20.4227	2.40875	49.8114	1.30421	2.6183	1.10453	-164.012	163.629	14.8915	55.7869	-0.0407607	0.0457575	3.42708	70	14	1.00265	0.265372	52896.2	0	0	0	0	#DIV/0!	-1	MPF-395-20171215-13_40_07	890.327	2297.17	0.612425	0.5	210.732	8.65176	64.5286	0.667948
49	1513345684	12260.4	20171215 13:48:04	1513345676	0.00373601	9.04243	387.488	337.881	33.244	38.1248	0.359845	2.23323	0.331578	0.209595	41.2795	20.3037	20.1972	2.37543	50.8169	1.28747	2.53355	1.08796	-164.758	125.983	11.426	13.9306	-0.0407338	0.0457273	3.42529	70	14	1.00265	0.265053	52959.5	0	0	0	0	#DIV/0!	-1	MPF-397-20171215-13_41_07	894.827	2349.41	0.619127	0.5	210.734	9.04243	65.2355	0.674003
50	1513345744	12320.4	20171215 13:49:04	1513345736	0.00369615	9.21778	387.238	337.039	33.1561	38.0944	0.361109	2.23416	0.332662	0.210287	41.282	19.715	19.7076	2.30447	50.4237	1.23109	2.44148	1.07338	-163	112.489	10.1412	0.912528	-0.0407586	0.0457551	3.42694	69	14	1.00261	0.26057	53098.8	0	0	0	0	#DIV/0!	-1	MPF-399-20171215-13_42_07	894.832	2379.46	0.623935	0.5	210.748	9.21778	65.7465	0.67707
51	1513345804	12380.4	20171215 13:50:04	1513345796	0.0036055	9.38332	387.091	334.519	32.911	38.0831	0.348135	2.2345	0.321622	0.203231	41.2827	19.733	19.64	2.29481	49.662	1.21156	2.43961	1.08325	-159.002	119.151	10.7357	12.1672	-0.0407677	0.0457653	3.42754	69	14	1.00261	0.260503	53112.5	0	0	0	0	#DIV/0!	-1	MPF-401-20171215-13_43_07	893.662	2403.26	0.628146	0.5	210.752	9.38332	66.1915	0.67857
52	1513345864	12440.4	20171215 13:51:04	1513345856	0.00350168	9.40755	387.088	332.105	32.6715	38.0805	0.331262	2.23494	0.307167	0.194002	41.2794	20.0064	19.8496	2.32485	49.425	1.22359	2.47565	1.10126	-154.424	122.617	11.0712	20.5439	-0.0407796	0.0457786	3.42833	69	14	1.00261	0.260642	53084.2	0	0	0	0	#DIV/0!	-1	MPF-403-20171215-13_44_07	892.642	2415.99	0.630528	0.5	210.736	9.40755	66.4376	0.679576
53	1513345924	12500.4	20171215 13:52:04	1513345916	0.00345482	9.38186	387.174	331.82	32.6466	38.0926	0.327506	2.23255	0.303911	0.191926	41.2782	20.0231	19.9006	2.3322	49.8411	1.23403	2.47592	1.09817	-152.358	116.575	10.5398	16.0359	-0.0407155	0.0457067	3.42406	70	14	1.00265	0.26483	53004.1	0	0	0	0	#DIV/0!	-1	MPF-405-20171215-13_45_07	892.78	2434.91	0.633342	0.5	210.73	9.38186	66.732	0.68145
54	1.51335e+09	12560.5	20171215 13:53:04	1.51335e+09	0.00337935	9.40808	387.163	330.15	32.484	38.0936	0.317237	2.23377	0.295058	0.186278	41.2798	20.1236	19.9958	2.346	49.8381	1.23963	2.48732	1.10636	-149.029	114.164	10.325	16.7394	-0.0407484	0.0457436	3.42625	70	14	1.00265	0.264692	53031.7	0	0	0	0	#DIV/0!	-1	MPF-407-20171215-13_46_07	892.917	2446.17	0.634973	0.5	210.737	9.40808	66.9063	0.681649
55	1.51335e+09	12620.5	20171215 13:54:04	1.51335e+09	0.00334956	9.32392	387.283	330.147	32.4849	38.1068	0.313509	2.23394	0.291831	0.18422	41.2798	20.1081	20.0206	2.34961	49.9655	1.24086	2.48342	1.10875	-147.716	108.115	9.7772	11.4558	-0.0407527	0.0457485	3.42654	70	14	1.00265	0.264641	53041.9	0	0	0	0	#DIV/0!	-1	MPF-409-20171215-13_47_07	893.688	2453.27	0.635716	0.5	210.736	9.32392	66.9841	0.682228
56	1.51335e+09	12680.5	20171215 13:55:04	1.51335e+09	0.00328386	9.33616	387.296	329.23	32.395	38.1084	0.307763	2.23546	0.286857	0.181049	41.2812	20.0212	19.9523	2.33969	50.0141	1.23373	2.46677	1.10596	-144.818	103.237	9.3213	9.02173	-0.0407935	0.0457943	3.42926	70	14	1.00264	0.264288	53112.5	0	0	0	0	#DIV/0!	-1	MPF-411-20171215-13_48_07	895.083	2466.88	0.63716	0.5	210.744	9.33616	67.1389	0.683503
57	1.51335e+09	12740.5	20171215 13:56:04	1.51335e+09	0.00323809	9.45073	387.171	327.672	32.2394	38.0935	0.302792	2.23462	0.282526	0.178289	41.2802	19.9906	19.9261	2.33589	49.9484	1.22865	2.45985	1.10723	-142.8	100.859	9.10663	8.44595	-0.0407709	0.0457689	3.42776	70	14	1.00264	0.264388	53092.4	0	0	0	0	#DIV/0!	-1	MPF-413-20171215-13_49_07	896.455	2474.16	0.637673	0.5	210.74	9.45073	67.1917	0.684119
58	1.51335e+09	12800.5	20171215 13:57:04	1.51335e+09	0.00315834	9.4088	387.265	326.896	32.1624	38.1019	0.296045	2.23352	0.276633	0.174536	41.2819	20.0213	19.9454	2.3387	50.226	1.23581	2.46049	1.10289	-139.283	98.9866	8.94304	9.92869	-0.0407416	0.045736	3.4258	70	14	1.00265	0.264575	53055	0	0	0	0	#DIV/0!	-1	MPF-415-20171215-13_50_07	897.788	2485.79	0.638832	0.5	210.75	9.4088	67.3169	0.684318
59	1.51335e+09	12860.5	20171215 13:58:04	1.51335e+09	0.00310518	9.41589	387.289	325.286	32.004	38.1042	0.287355	2.23636	0.269051	0.169706	41.2816	20.0492	19.9678	2.34194	49.8408	1.22702	2.46188	1.11491	-136.938	97.5238	8.80114	10.668	-0.0408174	0.0458211	3.43086	70	14	1.00264	0.264111	53148	0	0	0	0	#DIV/0!	-1	MPF-417-20171215-13_51_07	899.335	2502.78	0.640666	0.5	210.748	9.41589	67.5095	0.686517
60	1.51335e+09	12920.5	20171215 13:59:04	1.51335e+09	0.00302004	9.42677	387.303	323.5	31.8274	38.1046	0.278186	2.23433	0.26098	0.164572	41.2777	20.0662	19.9738	2.34281	49.7902	1.22495	2.46023	1.11785	-133.184	95.3971	8.61679	12.1078	-0.0407632	0.0457603	3.42725	70	14	1.00264	0.264439	53082.3	0	0	0	0	#DIV/0!	-1	MPF-419-20171215-13_52_07	900.949	2506.23	0.640516	0.5	210.728	9.42677	67.4875	0.685639
61	1.51335e+09	12980.5	20171215 14:00:04	1.51335e+09	0.00297165	9.38335	387.365	322.812	31.7614	38.1127	0.27307	2.23489	0.256475	0.161706	41.2818	20.0576	19.985	2.34443	49.8739	1.22512	2.45643	1.11931	-131.05	91.0527	8.22174	9.50646	-0.0407782	0.0457771	3.42824	70	14	1.00264	0.264323	53105.6	0	0	0	0	#DIV/0!	-1	MPF-421-20171215-13_53_07	902.863	2517.43	0.641355	0.5	210.749	9.38335	67.5826	0.687967
62	1.51335e+09	13040.5	20171215 14:01:04	1.51335e+09	0.00291671	9.35085	387.45	322.212	31.7003	38.1187	0.268614	2.23336	0.252529	0.159198	41.2794	20.0388	19.9628	2.34121	50.0016	1.22548	2.45089	1.11573	-128.627	89.2428	8.06142	9.95676	-0.0407372	0.0457311	3.42551	70	14	1.00265	0.264546	53060.9	0	0	0	0	#DIV/0!	-1	MPF-423-20171215-13_54_07	904.692	2525.4	0.641763	0.5	210.737	9.35085	67.6217	0.687614
63	1.51335e+09	13100.5	20171215 14:02:04	1.51335e+09	0.00286692	9.34412	387.517	321.087	31.5897	38.1253	0.262838	2.23466	0.247425	0.155952	41.2832	20.0361	19.9529	2.33978	49.8564	1.22043	2.44789	1.11935	-126.431	88.0939	7.9518	10.8976	-0.040772	0.0457701	3.42783	70	14	1.00264	0.264311	53107.9	0	0	0	0	#DIV/0!	-1	MPF-425-20171215-13_55_07	906.538	2536.45	0.642596	0.5	210.758	9.34412	67.716	0.689061
64	1.51335e+09	13160.5	20171215 14:03:04	1.51335e+09	0.00281303	9.29891	387.556	320.21	31.5033	38.129	0.257356	2.23378	0.242555	0.152858	41.2801	20.0472	19.9646	2.34148	49.9062	1.22114	2.44688	1.12034	-124.055	85.837	7.75131	10.8138	-0.0407486	0.0457439	3.42627	70	14	1.00264	0.264451	53080	0	0	0	0	#DIV/0!	-1	MPF-427-20171215-13_56_07	908.322	2542.17	0.642698	0.5	210.741	9.29891	67.7215	0.688652
65	1.51335e+09	13220.5	20171215 14:04:04	1.51335e+09	0.00274844	9.26176	387.609	318.89	31.3723	38.1329	0.250362	2.23442	0.236336	0.148906	41.2782	20.0504	19.9653	2.34158	49.842	1.21818	2.44408	1.1234	-121.206	83.542	7.54122	11.155	-0.0407656	0.045763	3.4274	71	14	1.00268	0.268114	53104.5	0	0	0	0	#DIV/0!	-1	MPF-429-20171215-13_57_07	910.034	2550.58	0.643205	0.5	210.732	9.26176	67.7719	0.690047
66	1.51335e+09	13280.5	20171215 14:05:04	1.51335e+09	0.00270628	9.25755	387.666	318.181	31.3011	38.1367	0.246961	2.2335	0.233297	0.146977	41.2782	20.0547	19.9641	2.3414	49.9827	1.22089	2.44262	1.12051	-119.347	82.491	7.44901	11.8712	-0.0407409	0.0457353	3.42576	71	14	1.00268	0.268262	53075.3	0	0	0	0	#DIV/0!	-1	MPF-431-20171215-13_58_07	911.448	2558.92	0.643815	0.5	210.735	9.25755	67.8371	0.690674
67	1.51335e+09	13340.5	20171215 14:06:04	1.51335e+09	0.0026494	9.22111	387.707	316.948	31.1818	38.1432	0.240854	2.23264	0.227834	0.143509	41.2782	20.0722	19.967	2.34182	49.8883	1.21848	2.44241	1.12335	-116.839	81.938	7.40196	13.7795	-0.0407181	0.0457096	3.42424	71	14	1.00268	0.268405	53047.2	0	0	0	0	#DIV/0!	-1	MPF-433-20171215-13_59_07	912.497	2561.76	0.643801	0.5	210.734	9.22111	67.8354	0.691025
68	1.51335e+09	13400.5	20171215 14:07:04	1.51335e+09	0.00262678	9.24046	387.718	316.316	31.1196	38.1442	0.238831	2.2345	0.226033	0.142365	41.2822	20.0804	19.9783	2.34346	49.9853	1.22086	2.44243	1.1226	-115.841	80.6656	7.28137	13.3882	-0.0407679	0.0457655	3.42755	71	14	1.00268	0.26809	53109.3	0	0	0	0	#DIV/0!	-1	MPF-435-20171215-14_00_07	913.506	2565.25	0.643892	0.5	210.755	9.24046	67.8517	0.691531
69	1.51335e+09	13460.5	20171215 14:08:04	1.51335e+09	0.00259043	9.1663	387.839	316.483	31.1369	38.1573	0.236863	2.23337	0.224263	0.141242	41.2811	20.0839	19.9911	2.34532	50.3667	1.22954	2.44117	1.11578	-114.238	78.0748	7.05125	12.1691	-0.0407375	0.0457315	3.42553	71	14	1.00268	0.268274	53073	0	0	0	0	#DIV/0!	-1	MPF-437-20171215-14_01_07	914.389	2566.83	0.643767	0.5	210.748	9.1663	67.8364	0.691199
70	1.51335e+09	13520.5	20171215 14:09:04	1.51335e+09	0.00255406	9.12261	387.893	315.371	31.0297	38.1653	0.231472	2.23408	0.219427	0.138173	41.2777	20.0735	19.9743	2.34288	49.9792	1.21837	2.43775	1.12451	-112.634	77.3801	6.98487	13.0088	-0.0407566	0.0457528	3.4268	71	14	1.00268	0.268132	53101	0	0	0	0	#DIV/0!	-1	MPF-439-20171215-14_02_07	915.482	2569.04	0.643648	0.5	210.729	9.12261	67.8178	0.691682
71	1.51335e+09	13580.5	20171215 14:10:04	1.51335e+09	0.00250751	9.1222	387.898	314.067	30.903	38.1677	0.226745	2.23394	0.215174	0.135475	41.2793	20.0747	19.9629	2.34123	49.8977	1.2153	2.43558	1.12593	-110.581	77.008	6.95081	14.6569	-0.0407528	0.0457485	3.42655	71	14	1.00268	0.268142	53099	0	0	0	0	#DIV/0!	-1	MPF-441-20171215-14_03_07	916.485	2574.91	0.644071	0.5	210.737	9.1222	67.8649	0.692432
72	1.51335e+09	13640.5	20171215 14:11:04	1.51335e+09	0.00247139	9.09604	387.953	313.506	30.8486	38.1741	0.223852	2.23497	0.212571	0.133824	41.2806	20.0895	19.9684	2.34203	50.031	1.21873	2.43595	1.1233	-108.988	76.6712	6.9175	15.8812	-0.0407803	0.0457795	3.42839	71	14	1.00268	0.26797	53133.1	0	0	0	0	#DIV/0!	-1	MPF-443-20171215-14_04_07	917.394	2580.09	0.644433	0.5	210.744	9.09604	67.9053	0.694747
73	1.51335e+09	13700.5	20171215 14:12:04	1.51335e+09	0.00242891	9.07751	388.002	312.324	30.7328	38.1795	0.219252	2.23376	0.208412	0.131188	41.2802	20.1005	19.9726	2.34263	49.9519	1.21658	2.4355	1.12605	-107.115	75.7688	6.83983	16.7737	-0.0407479	0.0457431	3.42623	72	14	1.00272	0.271959	53093.2	0	0	0	0	#DIV/0!	-1	MPF-445-20171215-14_05_07	918.289	2573.56	0.643183	0.5	210.743	9.07751	67.7731	0.691408
74	1.51335e+09	13760.5	20171215 14:13:04	1.51335e+09	0.00238441	9.05921	388.047	311.488	30.6518	38.1855	0.215823	2.23405	0.205313	0.129223	41.2699	20.1003	19.9648	2.3415	50.1124	1.21935	2.43323	1.12214	-105.153	74.9027	6.75995	17.78	-0.0407558	0.045752	3.42675	72	14	1.00272	0.271894	53105.9	0	0	0	0	#DIV/0!	-1	MPF-447-20171215-14_06_07	919.304	2584.89	0.644355	0.5	210.688	9.05921	67.879	0.692892
75	1.51335e+09	13820.5	20171215 14:14:04	1.51335e+09	0.00237039	9.01033	388.098	311.521	30.656	38.1918	0.214543	2.23531	0.20416	0.128492	41.2834	20.1014	19.9554	2.34014	50.0787	1.21824	2.43265	1.1219	-104.534	75.6012	6.81871	19.169	-0.0407893	0.0457896	3.42898	72	14	1.00272	0.271675	53148.5	0	0	0	0	#DIV/0!	-1	MPF-449-20171215-14_07_07	920.388	2590.08	0.644649	0.5	210.758	9.01033	67.9326	0.694264
[truncated: 96 more columns]

## Sheet: ND Spinach 2
Sys	Sys	Sys	Sys	GasEx	GasEx	GasEx	GasEx	GasEx	GasEx	GasEx	GasEx	GasEx	GasEx	GasEx	GasEx	GasEx	GasEx	GasEx	GasEx	GasEx	GasEx	GasEx	GasEx	GasEx	GasEx	GasEx	GasEx	GasEx	GasEx	Leak	Leak	Leak	Leak	Leak	FLR	FLR	FLR	FLR	FLR	FLR	FLR	FLR	FLR	FLR	FLR	FLR	FLR	FLR	FLR
obs	time	elapsed	date	TIME	E	A	Ca	Ci	Pci	Pca	gsw	gbw	gtw	gtc	Rabs	TleafEB	TleafCnd	SVPleaf	RHcham	VPcham	SVPcham	VPDleaf	LatHFlux	SenHFlux	NetTherm	EBSum	blfa_1	blfa_2	blfa_3	Leak	LeakPct	CorrFact	CorrFactPct	Fan	DarkAdaptedID	Fo	Fm	Fv	Fv/Fm	Adark	LightAdaptedID	Fs	Fm'	PhiPS2	PS2/1	Qabs_fs	Afs	ETR	Fv'/Fm'
	s	s		s	mol m⁻² s⁻¹	µmol m⁻² s⁻¹	µmol mol⁻¹	µmol mol⁻¹	Pa	Pa	mol m⁻² s⁻¹	mol m⁻² s⁻¹	mol m⁻² s⁻¹	mol m⁻² s⁻¹	W m⁻²	°C	°C	kPa	%	kPa	kPa	kPa	W m⁻²	W m⁻²	W m⁻²	W m⁻²				µmol s⁻¹	%		%	µmol s⁻¹						µmol m⁻² s⁻¹						µmol m⁻² s⁻¹	µmol m⁻² s⁻¹	µmol m⁻² s⁻¹
1	1.51335e+09	14073.5	20171215 14:18:17	1.51335e+09	0.000305534	1.32816	398.276	307.945	30.3085	39.1991	0.0255683	2.23629	0.0254139	0.0158975	41.2806	21.0007	20.1378	2.36672	48.9058	1.20493	2.46378	1.16179	-13.474	78.5277	7.09363	113.428	-0.0408157	0.0458192	3.43074	10	2	1.00038	0.0376475	53144.4	0	0	0	0	#DIV/0!	-1	MPF-451-20171215-14_11_20	882.477	1510.72	0.415856	0.5	210.744	1.32816	43.8196	0.556662
2	1.51335e+09	14133.5	20171215 14:19:17	1.51335e+09	0.000468994	3.3144	395.94	258.763	25.4692	38.9711	0.0407845	2.2348	0.0403931	0.0252805	41.2743	20.6073	19.9943	2.34579	50.7151	1.2237	2.4129	1.12209	-20.6826	54.9716	4.95681	80.5201	-0.0407759	0.0457745	3.42809	8	2	1.0003	0.0301091	53156.1	0	0	0	0	#DIV/0!	-1	MPF-453-20171215-14_12_20	845.583	1965.08	0.569695	0.5	210.711	3.3144	60.0205	0.652889
3	1.51335e+09	14193.9	20171215 14:20:17	1.51335e+09	0.000458814	3.56627	395.567	245.727	24.1851	38.9328	0.0399741	2.2361	0.0395983	0.0247824	41.283	20.5345	19.8827	2.32962	50.3725	1.20973	2.40157	1.11989	-20.2337	59.2718	5.33633	85.6575	-0.0408106	0.0458134	3.4304	7	1	1.00026	0.0263162	53213.1	0	0	0	0	#DIV/0!	-1	MPF-455-20171215-14_13_20	828.648	2124.59	0.609973	0.5	210.755	3.56627	64.2774	0.679712
4	1.51335e+09	14253.9	20171215 14:21:17	1.51335e+09	0.000458968	3.67411	395.395	240.308	23.6528	38.9174	0.0397288	2.23444	0.0393573	0.0246314	41.2804	20.5725	19.9135	2.33408	50.1373	1.20691	2.40721	1.12717	-20.2405	60.0898	5.4159	86.5456	-0.0407662	0.0457637	3.42745	7	1	1.00026	0.026347	53150.9	0	0	0	0	#DIV/0!	-1	MPF-457-20171215-14_14_20	827.747	2228.19	0.628512	0.5	210.742	3.67411	66.227	0.694434
5	1.51335e+09	14313.9	20171215 14:22:17	1.51335e+09	0.000452113	3.74778	395.335	234.533	23.0864	38.9151	0.0390149	2.23454	0.0386565	0.0241923	41.2812	20.607	19.9408	2.33803	50.0621	1.2075	2.41199	1.13053	-19.9382	60.6793	5.47045	87.4927	-0.0407689	0.0457666	3.42762	6	1	1.00023	0.0225833	53148.6	0	0	0	0	#DIV/0!	-1	MPF-459-20171215-14_15_20	833.849	2342.28	0.644001	0.5	210.747	3.74778	67.8606	0.707832
6	1.51335e+09	14373.9	20171215 14:23:17	1.51335e+09	0.000458161	3.77764	395.256	235.239	23.1557	38.907	0.0395318	2.23598	0.0391642	0.0245104	41.2781	20.6097	19.9458	2.33874	50.0659	1.20795	2.41272	1.13079	-20.2049	60.712	5.47016	87.2553	-0.0408072	0.0458097	3.43018	6	1	1.00023	0.0225633	53195.7	0	0	0	0	#DIV/0!	-1	MPF-461-20171215-14_16_20	839.853	2422.77	0.65335	0.5	210.73	3.77764	68.8404	0.715293
7	1.51335e+09	14433.9	20171215 14:24:17	1.51335e+09	0.000454699	3.86128	395.182	230.836	22.7234	38.9015	0.0392891	2.23414	0.0389256	0.0243609	41.2822	20.6036	19.9446	2.33857	50.1493	1.2094	2.4116	1.12917	-20.0522	59.9007	5.40125	86.5319	-0.0407582	0.0457546	3.42691	6	1	1.00023	0.0225888	53135.8	0	0	0	0	#DIV/0!	-1	MPF-463-20171215-14_17_20	844.292	2490.58	0.661006	0.5	210.752	3.86128	69.6542	0.72082
8	1.51335e+09	14493.9	20171215 14:25:17	1.51335e+09	0.000458903	3.88086	395.125	231.988	22.8378	38.8976	0.039793	2.2356	0.0394204	0.0246709	41.283	20.5896	19.9323	2.33679	50.2724	1.21144	2.40975	1.12536	-20.2376	59.9184	5.39864	86.3624	-0.0407972	0.0457985	3.42951	6	1	1.00023	0.022567	53186.9	0	0	0	0	#DIV/0!	-1	MPF-465-20171215-14_18_20	848.135	2540.39	0.66614	0.5	210.756	3.88086	70.1964	0.724782
9	1.51335e+09	14553.9	20171215 14:26:17	1.51335e+09	0.000459667	3.94671	395.044	229.124	22.5563	38.8905	0.0397613	2.23427	0.0393891	0.0246513	41.2755	20.5976	19.9264	2.33593	50.0941	1.20776	2.41097	1.12818	-20.2713	61.5892	5.55256	88.146	-0.0407615	0.0457584	3.42713	5	1	1.00019	0.0188215	53140.8	0	0	0	0	#DIV/0!	-1	MPF-467-20171215-14_19_20	851.606	2586.46	0.670745	0.5	210.717	3.94671	70.6687	0.727635
10	1.51335e+09	14613.9	20171215 14:27:17	1.51335e+09	0.00048149	4.14947	394.827	228.702	22.5135	38.8669	0.0417625	2.23515	0.0413522	0.0258817	41.2796	20.608	19.9365	2.33741	50.2093	1.21187	2.41363	1.12554	-21.2337	62.5345	5.63635	88.2167	-0.0407852	0.045785	3.42871	5	1	1.00019	0.0188122	53167.1	0	0	0	0	#DIV/0!	-1	MPF-469-20171215-14_20_20	854.927	2617.72	0.673408	0.5	210.738	4.14947	70.9564	0.730093
11	1.51335e+09	14673.9	20171215 14:28:17	1.51335e+09	0.000494589	4.22355	394.68	229.955	22.6383	38.8549	0.0428954	2.23541	0.0424628	0.0265778	41.2746	20.6371	19.948	2.33906	50.1558	1.21308	2.41863	1.12598	-21.8114	65.2071	5.87791	90.5482	-0.0407922	0.0457928	3.42918	5	1	1.00019	0.0188112	53169.9	0	0	0	0	#DIV/0!	-1	MPF-471-20171215-14_21_20	857.98	2645.09	0.675633	0.5	210.713	4.22355	71.1822	0.730845
12	1.51335e+09	14733.9	20171215 14:29:17	1.51335e+09	0.000509819	4.43382	394.473	227.335	22.3805	38.8347	0.0443587	2.23466	0.043896	0.0274762	41.2867	20.6321	19.9401	2.33792	50.2421	1.21516	2.41861	1.12276	-22.483	66.1256	5.96247	90.8918	-0.040772	0.0457702	3.42783	5	1	1.00019	0.0188201	53144.7	0	0	0	0	#DIV/0!	-1	MPF-473-20171215-14_22_20	860.973	2675.07	0.678149	0.5	210.775	4.43382	71.4683	0.733188
13	1.51335e+09	14793.9	20171215 14:30:17	1.51335e+09	0.000526591	4.57612	394.285	226.268	22.2783	38.8212	0.0455519	2.23411	0.0450641	0.0282085	41.2812	20.6732	19.98	2.34371	50.0475	1.21395	2.4256	1.12975	-23.2227	66.9356	6.03968	91.0339	-0.0407572	0.0457536	3.42685	5	1	1.00019	0.0188295	53118	0	0	0	0	#DIV/0!	-1	MPF-475-20171215-14_23_20	863.489	2692.85	0.67934	0.5	210.746	4.57612	71.5841	0.733524
14	1.51335e+09	14853.9	20171215 14:31:17	1.51335e+09	0.00053799	4.77211	394.024	223.277	21.9833	38.7947	0.0467132	2.23476	0.0462004	0.0289209	41.2763	20.6687	19.9943	2.34579	50.3001	1.22004	2.42552	1.12575	-23.7254	65.1585	5.87802	88.5875	-0.0407747	0.0457732	3.42801	5	1	1.00019	0.0188218	53140	0	0	0	0	#DIV/0!	-1	MPF-477-20171215-14_24_20	865.778	2712.11	0.680773	0.5	210.722	4.77211	71.7269	0.734133
15	1.51335e+09	14913.9	20171215 14:32:17	1.51335e+09	0.000578277	4.91049	393.814	230.093	22.6536	38.7726	0.0502604	2.23482	0.0496673	0.0310948	41.2822	20.6342	19.9763	2.34317	50.2646	1.2176	2.42237	1.12557	-25.502	64.8003	5.84439	86.4248	-0.0407762	0.0457749	3.42811	5	1	1.00019	0.0188198	53145.6	0	0	0	0	#DIV/0!	-1	MPF-479-20171215-14_25_20	867.987	2712.18	0.679967	0.5	210.751	4.91049	71.6519	0.651874
16	1.51335e+09	14973.9	20171215 14:33:17	1.51335e+09	0.000753383	5.90923	392.558	218.772	21.5403	38.6514	0.0571822	2.2346	0.0564158	0.0353279	401.23	23.7365	21.2207	2.52998	49.8886	1.24031	2.48616	1.28967	-33.2242	-34.2762	-3.11812	330.612	-0.0407706	0.0457685	3.42773	5	1	1.00019	0.0188493	53062.3	0	0	0	0	#DIV/0!	-1	MPF-481-20171215-14_26_20	1122.73	1232.28	0.0888968	0.5	2101.14	5.90923	93.3925	0.442773
17	1.51335e+09	15033.9	20171215 14:34:17	1.51335e+09	0.000643488	6.52004	391.943	178.262	17.5498	38.5866	0.0507121	2.23522	0.0501086	0.0313715	401.238	22.8599	20.6635	2.44478	51.2381	1.20394	2.34969	1.24085	-28.3778	-77.4068	-6.98706	288.467	-0.0407871	0.0457871	3.42884	5	1	1.00019	0.0187834	53248.5	0	0	0	0	#DIV/0!	-1	MPF-483-20171215-14_27_20	990.998	1118.31	0.113843	0.5	2101.18	6.52004	119.602	0.425812
18	1.51335e+09	15093.9	20171215 14:35:17	1.51335e+09	0.00133153	6.80795	391.278	289.456	28.4984	38.5233	0.116809	2.23547	0.113658	0.0713125	401.237	21.4606	19.555	2.28272	52.6116	1.1494	2.1847	1.13332	-58.7203	-84.8982	-7.57344	250.045	-0.0407938	0.0457946	3.42928	4	1	1.00015	0.0149637	53470.7	0	0	0	0	#DIV/0!	-1	MPF-485-20171215-14_28_20	965.265	1092	0.116058	0.5	2101.18	6.80795	121.929	0.423828
19	1.51335e+09	15153.9	20171215 14:36:17	1.51335e+09	0.000982449	7.45083	390.575	235.989	23.2357	38.4563	0.0816366	2.23518	0.0800843	0.0501897	401.245	21.8659	19.5866	2.28722	49.4572	1.10011	2.22436	1.18711	-43.326	-53.9616	-4.82226	299.135	-0.0407859	0.0457857	3.42876	3	1	1.00011	0.0112355	53408.1	0	0	0	0	#DIV/0!	-1	MPF-487-20171215-14_29_20	951.799	1076.79	0.116078	0.5	2101.22	7.45083	121.952	0.417212
20	1.51335e+09	15213.9	20171215 14:37:17	1.51335e+09	0.000957651	8.03972	389.86	213.568	21.0284	38.3866	0.07677	2.23429	0.075395	0.0472434	401.241	22.5572	20.1256	2.36493	48.9684	1.13652	2.32093	1.22841	-42.2324	-36.5254	-3.2859	319.198	-0.0407621	0.045759	3.42717	4	1	1.00015	0.0150247	53253.6	0	0	0	0	#DIV/0!	-1	MPF-489-20171215-14_30_20	938.781	1070.59	0.123118	0.5	2101.2	8.03972	129.347	0.416994
21	1.51335e+09	15273.9	20171215 14:38:17	1.51335e+09	0.00104482	8.62081	389.178	218.811	21.544	38.3182	0.0854025	2.23598	0.0837058	0.0524658	401.239	22.5647	20.196	2.37525	50.2209	1.1684	2.32651	1.20686	-46.0765	-40.367	-3.63078	311.164	-0.0408074	0.0458098	3.43019	4	1	1.00015	0.0150107	53303.2	0	0	0	0	#DIV/0!	-1	MPF-491-20171215-14_31_20	930.048	1067.35	0.128638	0.5	2101.19	8.62081	135.147	0.4153
22	1.51335e+09	15333.9	20171215 14:39:17	1.51335e+09	0.00118334	9.23692	388.369	229.255	22.5731	38.2399	0.0984913	2.23544	0.0962413	0.0603488	401.241	22.2984	20.0032	2.34708	50.4595	1.15797	2.29485	1.18911	-52.1855	-43.7403	-3.92681	301.389	-0.0407928	0.0457935	3.42922	4	1	1.00015	0.0150045	53325.3	0	0	0	0	#DIV/0!	-1	MPF-493-20171215-14_32_20	924.944	1069	0.134758	0.5	2101.2	9.23692	141.577	0.418485
23	1.51335e+09	15393.9	20171215 14:40:17	1.51335e+09	0.00132107	9.89529	387.544	234.639	23.0967	38.148	0.110261	2.23577	0.10745	0.0674031	401.24	22.2265	19.9284	2.33623	50.0782	1.14741	2.29124	1.18882	-58.2591	-37.7838	-3.38982	301.807	-0.0408018	0.0458035	3.42981	4	1	1.00015	0.0150002	53340.5	0	0	0	0	#DIV/0!	-1	MPF-495-20171215-14_33_20	920.265	1072.3	0.141784	0.5	2101.19	9.89529	148.958	0.421151
24	1.51335e+09	15453.9	20171215 14:41:17	1.51335e+09	0.00139981	10.6094	386.609	230.999	22.7391	38.0571	0.116214	2.23574	0.113095	0.0709577	401.236	22.3282	20.0082	2.34781	49.8386	1.15106	2.30957	1.19675	-61.7318	-31.932	-2.86791	304.705	-0.0408009	0.0458026	3.42976	4	1	1.00015	0.0150071	53316.1	0	0	0	0	#DIV/0!	-1	MPF-497-20171215-14_34_20	915.418	1070.14	0.144581	0.5	2101.18	10.6094	151.895	0.419758
25	1.51335e+09	15513.9	20171215 14:42:17	1.51335e+09	0.00150682	11.2859	385.781	232.792	22.9161	37.9763	0.126053	2.23575	0.122393	0.0768157	401.24	22.3724	20.0603	2.3554	50.1975	1.16514	2.3211	1.19026	-66.4508	-28.5335	-2.56441	303.691	-0.0408012	0.045803	3.42978	3	1	1.00011	0.0112579	53301.9	0	0	0	0	#DIV/0!	-1	MPF-499-20171215-14_35_20	911.154	1073.75	0.151428	0.5	2101.19	11.2859	159.09	0.420889
26	1.51335e+09	15573.9	20171215 14:43:17	1.51335e+09	0.00165044	11.9842	384.852	236.451	23.2691	37.8733	0.138532	2.23423	0.134121	0.0842105	401.244	22.3275	20.0342	2.35158	50.0658	1.1622	2.32135	1.18938	-72.7846	-25.1519	-2.26175	301.046	-0.0407605	0.0457572	3.42706	4	1	1.00015	0.0150258	53249.9	0	0	0	0	#DIV/0!	-1	MPF-501-20171215-14_36_20	907.941	1074.8	0.155247	0.5	2101.21	11.9842	163.103	0.423
27	1.51335e+09	15633.9	20171215 14:44:17	1.51335e+09	0.00174382	12.7209	383.924	235.752	23.2005	37.7822	0.14749	2.2349	0.142503	0.0894986	401.247	22.303	20.0243	2.35014	50.266	1.1674	2.32245	1.18274	-76.9025	-23.0494	-2.07203	299.223	-0.0407786	0.0457775	3.42827	4	1	1.00015	0.0150198	53271.2	0	0	0	0	#DIV/0!	-1	MPF-503-20171215-14_37_20	905.286	1076.89	0.159352	0.5	2101.23	12.7209	167.417	0.427332
28	1.51335e+09	15693.9	20171215 14:45:17	1.51335e+09	0.00189841	13.3934	383.064	239.628	23.5825	37.6984	0.161103	2.23422	0.15517	0.0974968	401.242	22.26	20.0306	2.35106	50.2905	1.16857	2.32364	1.18249	-83.72	-22.8057	-2.05091	292.665	-0.0407603	0.045757	3.42705	4	1	1.00015	0.0150266	53246.8	0	0	0	0	#DIV/0!	-1	MPF-505-20171215-14_38_20	902.847	1081.03	0.164827	0.5	2101.2	13.3934	173.167	0.426436
29	1.51335e+09	15753.9	20171215 14:46:17	1.51335e+09	0.0020628	14.0924	382.162	242.798	23.8929	37.6071	0.175214	2.23507	0.168223	0.105745	401.246	22.2092	20.0248	2.35022	50.124	1.16508	2.32439	1.18514	-90.9694	-21.4866	-1.93154	286.858	-0.0407831	0.0457826	3.42857	4	1	1.00015	0.0150189	53274.3	0	0	0	0	#DIV/0!	-1	MPF-507-20171215-14_39_20	900.967	1083.66	0.168589	0.5	2101.22	14.0924	177.122	0.427403
30	1.51335e+09	15813.9	20171215 14:47:17	1.51335e+09	0.00214239	14.7202	381.362	241.435	23.7587	37.5283	0.182472	2.23422	0.1749	0.109967	401.237	22.1911	20.0299	2.35096	50.1866	1.16711	2.32553	1.18385	-94.4795	-21.1407	-1.9013	283.716	-0.0407602	0.0457569	3.42704	4	1	1.00015	0.0150274	53244.2	0	0	0	0	#DIV/0!	-1	MPF-509-20171215-14_40_20	899.394	1087.59	0.17304	0.5	2101.18	14.7202	181.794	0.431385
31	1.51335e+09	15873.9	20171215 14:48:17	1.51335e+09	0.00232997	15.3406	380.535	247.296	24.3348	37.4461	0.200868	2.23677	0.191742	0.120625	401.24	22.1409	20.0124	2.34842	50.4382	1.17406	2.32772	1.17436	-102.752	-17.2322	-1.54799	279.708	-0.0408286	0.0458337	3.4316	4	1	1.00015	0.015004	53327.1	0	0	0	0	#DIV/0!	-1	MPF-511-20171215-14_41_20	898.058	1092.12	0.177693	0.5	2101.19	15.3406	186.683	0.434916
32	1.51335e+09	15934	20171215 14:49:17	1.51335e+09	0.0024454	15.954	379.74	246.949	24.2984	37.3643	0.210061	2.23366	0.20009	0.125913	401.24	22.127	20.0259	2.35038	50.1675	1.16936	2.3309	1.18102	-107.842	-16.176	-1.45541	275.766	-0.0407452	0.0457401	3.42605	4	1	1.00015	0.0150347	53218.4	0	0	0	0	#DIV/0!	-1	MPF-513-20171215-14_42_20	897.045	1098.99	0.183755	0.5	2101.19	15.954	193.053	0.439267
33	1.51335e+09	15994	20171215 14:50:17	1.51335e+09	0.00259348	16.5546	378.958	249.281	24.5229	37.2799	0.224071	2.23248	0.212756	0.133943	401.242	22.093	20.0317	2.35122	50.3004	1.17352	2.33303	1.17769	-114.372	-15.0889	-1.35846	270.423	-0.0407136	0.0457046	3.42394	4	1	1.00015	0.0150467	53175.7	0	0	0	0	#DIV/0!	-1	MPF-515-20171215-14_43_20	896.163	1104.77	0.188824	0.5	2101.2	16.5546	198.378	0.440879
34	1.51335e+09	16054	20171215 14:51:17	1.51335e+09	0.0027296	17.1021	378.225	250.503	24.6472	37.2138	0.235771	2.2333	0.223283	0.14062	401.243	22.0438	20.0405	2.35251	50.2108	1.17123	2.33263	1.18127	-120.375	-16.4908	-1.48417	262.892	-0.0407357	0.0457294	3.42541	4	1	1.00015	0.0150387	53204.2	0	0	0	0	#DIV/0!	-1	MPF-517-20171215-14_44_20	895.415	1109.92	0.193262	0.5	2101.21	17.1021	203.041	0.442879
35	1.51335e+09	16114	20171215 14:52:17	1.51335e+09	0.00289734	17.5906	377.586	253.774	24.9695	37.1518	0.251348	2.2337	0.23721	0.149462	401.239	21.981	20.0283	2.35073	50.1959	1.17044	2.33175	1.18029	-127.773	-15.7657	-1.41853	256.282	-0.0407464	0.0457414	3.42612	4	1	1.00015	0.0150346	53218.8	0	0	0	0	#DIV/0!	-1	MPF-519-20171215-14_45_20	894.927	1112.13	0.195303	0.5	2101.19	17.5906	205.184	0.445227
36	1.51335e+09	16174	20171215 14:53:17	1.51335e+09	0.00303616	18.0843	376.893	255.27	25.1162	37.0829	0.26396	2.23387	0.248414	0.156581	401.245	21.9382	20.0338	2.35153	50.1865	1.17051	2.33232	1.18102	-133.895	-15.9519	-1.43524	249.963	-0.040751	0.0457465	3.42643	4	1	1.00015	0.0150331	53223.7	0	0	0	0	#DIV/0!	-1	MPF-521-20171215-14_46_20	894.489	1109.8	0.194009	0.5	2101.22	18.0843	203.827	0.443918
37	1.51335e+09	16234	20171215 14:54:17	1.51335e+09	0.00314253	18.526	376.349	256.168	25.2025	37.0263	0.274353	2.2334	0.257596	0.16242	401.239	21.9049	20.0363	2.35189	50.2941	1.17317	2.33263	1.17871	-138.586	-15.9854	-1.43859	245.229	-0.0407384	0.0457324	3.42559	4	1	1.00015	0.0150378	53207.4	0	0	0	0	#DIV/0!	-1	MPF-523-20171215-14_47_20	894.076	1119.01	0.201011	0.5	2101.19	18.526	211.181	0.446958
38	1.51335e+09	16294	20171215 14:55:17	1.51335e+09	0.00328039	18.919	375.794	257.921	25.3757	36.9728	0.286684	2.23361	0.268441	0.16932	401.246	21.8571	20.0267	2.3505	50.1504	1.16972	2.33243	1.18078	-144.665	-15.0006	-1.34977	240.231	-0.0407439	0.0457386	3.42596	4	1	1.00015	0.0150357	53214.6	0	0	0	0	#DIV/0!	-1	MPF-525-20171215-14_48_20	893.595	1123.75	0.20481	0.5	2101.22	18.919	215.176	0.449059
39	1.51335e+09	16354	20171215 14:56:17	1.51335e+09	0.00338288	19.2725	375.359	258.849	25.4672	36.9301	0.296193	2.23446	0.276769	0.174622	401.239	21.8279	20.0279	2.35067	50.1279	1.16964	2.3333	1.18103	-149.185	-14.4227	-1.29731	236.334	-0.0407668	0.0457643	3.42748	4	1	1.00015	0.0150279	53242.2	0	0	0	0	#DIV/0!	-1	MPF-527-20171215-14_49_20	893.256	1119.46	0.202066	0.5	2101.18	19.2725	212.289	0.446447
40	1.51335e+09	16414	20171215 14:57:17	1.51335e+09	0.00349334	19.5667	374.942	260.453	25.6244	36.8882	0.30697	2.23301	0.286147	0.180598	401.245	21.8021	20.015	2.34879	50.0768	1.16917	2.33476	1.17961	-154.056	-11.6402	-1.04769	234.501	-0.040728	0.0457207	3.4249	4	1	1.00015	0.0150422	53191.7	0	0	0	0	#DIV/0!	-1	MPF-529-20171215-14_50_20	892.994	1122.7	0.204601	0.5	2101.22	19.5667	214.956	0.450147
41	1.51335e+09	16474	20171215 14:58:17	1.51335e+09	0.00356621	19.7663	374.682	261.203	25.6957	36.8592	0.313433	2.23357	0.291761	0.184176	401.242	21.7972	20.0361	2.35187	50.0911	1.17097	2.33767	1.1809	-157.27	-11.7717	-1.05949	231.141	-0.040743	0.0457375	3.42589	4	1	1.00015	0.015038	53206.6	0	0	0	0	#DIV/0!	-1	MPF-531-20171215-14_51_20	892.463	1127.89	0.208732	0.5	2101.2	19.7663	219.294	0.453209
42	1.51335e+09	16534	20171215 14:59:17	1.51335e+09	0.00363422	19.9904	374.397	262.527	25.8269	36.8324	0.322246	2.23379	0.299387	0.189039	401.237	21.7779	20.0297	2.35094	50.3873	1.17816	2.33821	1.17278	-160.269	-10.5584	-0.950186	229.459	-0.0407488	0.0457441	3.42629	4	1	1.00015	0.0150361	53213.4	0	0	0	0	#DIV/0!	-1	MPF-533-20171215-14_52_20	891.871	1126.16	0.208042	0.5	2101.17	19.9904	218.566	0.451783
43	1.51335e+09	16594	20171215 15:00:17	1.51335e+09	0.00371291	20.1412	374.155	263.112	25.8815	36.8045	0.327686	2.23446	0.304085	0.192035	401.237	21.7594	20.0199	2.34951	50.0088	1.16992	2.33943	1.17958	-163.739	-8.35748	-0.751886	228.389	-0.0407666	0.045764	3.42747	3	1	1.00011	0.0112723	53233.8	0	0	0	0	#DIV/0!	-1	MPF-535-20171215-14_53_20	891.367	1125.96	0.20835	0.5	2101.18	20.1412	218.89	0.452485
44	1.51335e+09	16654	20171215 15:01:17	1.51335e+09	0.00376902	20.3533	373.894	263.306	25.8996	36.7774	0.332925	2.23334	0.308581	0.194905	401.247	21.7656	20.0385	2.35221	50.0363	1.17232	2.34294	1.17989	-166.214	-7.67632	-0.691102	226.666	-0.0407367	0.0457305	3.42547	3	1	1.00011	0.0112812	53191.9	0	0	0	0	#DIV/0!	-1	MPF-537-20171215-14_54_20	890.7	1130.23	0.211931	0.5	2101.23	20.3533	222.657	0.453102
45	1.51335e+09	16714	20171215 15:02:17	1.51335e+09	0.00380372	20.4512	373.758	263.757	25.9448	36.7652	0.336648	2.23243	0.311769	0.196941	401.237	21.7524	20.0386	2.35223	50.0987	1.17363	2.34263	1.17861	-167.744	-7.95273	-0.716271	224.824	-0.0407124	0.0457032	3.42386	3	1	1.00011	0.0112875	53161.9	0	0	0	0	#DIV/0!	-1	MPF-539-20171215-14_55_20	890.012	1132.21	0.213916	0.5	2101.18	20.4512	224.738	0.472289
46	1.51335e+09	16774	20171215 15:03:17	1.51335e+09	0.00307057	7.33083	389.717	341.484	33.592	38.3367	0.29736	2.23284	0.277775	0.175264	41.2775	19.2327	19.0151	2.20726	48.6606	1.13835	2.33938	1.06891	-135.412	112.554	10.0813	28.5006	-0.0407233	0.0457155	3.42458	3	1	1.00011	0.0112838	53179.7	0	0	0	0	#DIV/0!	-1	MPF-541-20171215-14_56_20	813.803	2190.05	0.628409	0.5	210.73	7.33083	66.2123	0.676418
47	1.51335e+09	16834	20171215 15:04:17	1.51335e+09	0.00289213	8.74999	388.144	327.004	32.1674	38.1818	0.270079	2.23515	0.253836	0.160027	41.2809	20.1781	19.772	2.31369	49.0956	1.21298	2.47064	1.10071	-127.543	128.021	11.5514	53.31	-0.0407853	0.045785	3.42871	3	1	1.00011	0.0113013	53097.1	0	0	0	0	#DIV/0!	-1	MPF-543-20171215-14_57_20	838.084	2391.72	0.649589	0.5	210.746	8.74999	68.4493	0.696821
48	1.51335e+09	16894	20171215 15:05:17	1.51335e+09	0.00293435	9.29423	387.489	322.932	31.7652	38.1154	0.270242	2.23392	0.253972	0.160115	41.2814	20.4852	20.1179	2.3638	49.5319	1.24817	2.51993	1.11563	-129.405	124.999	11.3236	48.199	-0.0407522	0.0457479	3.42651	3	1	1.00011	0.0113225	52997.7	0	0	0	0	#DIV/0!	-1	MPF-545-20171215-14_58_20	840.518	2448.43	0.656711	0.5	210.75	9.29423	69.201	0.70136
49	1.51335e+09	16954	20171215 15:06:17	1.51335e+09	0.00289121	9.45261	387.309	321.107	31.5828	38.0942	0.266934	2.23358	0.251045	0.158254	41.2808	20.4197	20.1549	2.36921	50.1416	1.25736	2.50761	1.11185	-127.502	110.922	10.0477	34.7487	-0.0407433	0.0457379	3.42592	3	1	1.00011	0.0113219	53000.8	0	0	0	0	#DIV/0!	-1	MPF-547-20171215-14_59_20	839.892	2474.89	0.660635	0.5	210.747	9.45261	69.6135	0.703769
50	1.51335e+09	17014	20171215 15:07:17	1.51335e+09	0.00288557	9.54202	387.205	321.544	31.6274	38.0859	0.271638	2.23326	0.2552	0.160896	41.2786	20.0256	19.8576	2.326	50.4204	1.23395	2.44732	1.09205	-127.254	99.0587	8.94258	22.0263	-0.0407347	0.0457283	3.42534	3	1	1.00011	0.0113089	53061.5	0	0	0	0	#DIV/0!	-1	MPF-549-20171215-15_00_20	840.594	2482.8	0.661433	0.5	210.738	9.54202	69.6945	0.703279
51	1.51335e+09	17074	20171215 15:08:17	1.51335e+09	0.00280086	9.60931	387.152	318.547	31.3333	38.0815	0.260222	2.23347	0.245098	0.154473	41.2767	20.0024	19.8294	2.32194	49.9322	1.21812	2.43955	1.10382	-123.518	96.2443	8.68417	22.6874	-0.0407402	0.0457344	3.42571	3	1	1.00011	0.0113054	53077.8	0	0	0	0	#DIV/0!	-1	MPF-551-20171215-15_01_20	841.297	2499.62	0.66343	0.5	210.728	9.60931	69.9017	0.703715
52	1.51335e+09	17134	20171215 15:09:17	1.51335e+09	0.0027007	9.74095	387.046	314.553	30.9421	38.0732	0.247775	2.23353	0.234024	0.147438	41.2756	20.1255	19.9349	2.33718	49.8372	1.22251	2.45301	1.11466	-119.101	94.2978	8.51679	24.9894	-0.0407418	0.0457363	3.42582	3	1	1.00011	0.0113084	53063.8	0	0	0	0	#DIV/0!	-1	MPF-553-20171215-15_02_20	842.283	2512.14	0.664715	0.5	210.722	9.74095	70.0352	0.705892
53	1.51335e+09	17194	20171215 15:10:17	1.51335e+09	0.00261366	9.6834	387.175	312.695	30.7597	38.0863	0.238718	2.23208	0.225918	0.142293	41.2786	20.2022	20.0259	2.35038	50.1198	1.23307	2.46024	1.11732	-115.262	89.0374	8.0526	23.1061	-0.0407031	0.0456928	3.42324	3	1	1.00011	0.0113206	53006.8	0	0	0	0	#DIV/0!	-1	MPF-555-20171215-15_03_20	843.734	2524.28	0.665753	0.5	210.735	9.6834	70.1485	0.705777
54	1.51335e+09	17254	20171215 15:11:17	1.51335e+09	0.00254136	9.63362	387.263	311.092	30.6044	38.098	0.231383	2.2343	0.219349	0.138123	41.279	20.1338	19.9698	2.34222	50.0001	1.22308	2.44616	1.11914	-112.074	84.6661	7.6438	21.5151	-0.0407625	0.0457595	3.4272	3	1	1.00011	0.0113011	53098.1	0	0	0	0	#DIV/0!	-1	MPF-557-20171215-15_04_20	845.989	2536.13	0.666425	0.5	210.734	9.63362	70.2193	0.706411
55	1.51335e+09	17314	20171215 15:12:17	1.51335e+09	0.00244675	9.59795	387.324	308.304	30.3307	38.1046	0.221068	2.23485	0.210058	0.132231	41.2811	20.1221	19.9549	2.34007	49.7973	1.21486	2.43961	1.12521	-107.902	81.2275	7.32939	21.9362	-0.040777	0.0457758	3.42817	3	1	1.00011	0.0112956	53124.1	0	0	0	0	#DIV/0!	-1	MPF-559-20171215-15_05_20	848.205	2540.24	0.666093	0.5	210.744	9.59795	70.1876	0.705681
56	1.51335e+09	17374	20171215 15:13:17	1.51335e+09	0.00235739	9.53062	387.455	306.293	30.1339	38.1189	0.212824	2.23418	0.202597	0.127502	41.279	20.1257	19.9388	2.33774	49.8277	1.21363	2.43566	1.12411	-103.961	79.9795	7.21736	24.5148	-0.0407593	0.0457559	3.42698	3	1	1.00011	0.0112993	53106.8	0	0	0	0	#DIV/0!	-1	MPF-561-20171215-15_06_20	850.359	2559.12	0.667714	0.5	210.734	9.53062	70.3549	0.708595
57	1.51335e+09	17434	20171215 15:14:17	1.51335e+09	0.00227736	9.45184	387.6	304.285	29.9359	38.1325	0.204831	2.23358	0.195337	0.122903	41.2812	20.1465	19.9498	2.33932	49.8216	1.21304	2.43478	1.12628	-100.432	77.9342	7.03486	25.8187	-0.0407432	0.0457378	3.42591	3	1	1.00011	0.0113033	53087.7	0	0	0	0	#DIV/0!	-1	MPF-563-20171215-15_07_20	852.259	2566.42	0.667919	0.5	210.745	9.45184	70.3803	0.708528
58	1.51335e+09	17494	20171215 15:15:17	1.51335e+09	0.00219309	9.3811	387.717	301.988	29.7108	38.1451	0.196763	2.23449	0.187989	0.11825	41.2755	20.1709	19.9574	2.34043	49.849	1.21341	2.43417	1.12702	-96.7151	76.5586	6.90803	28.0271	-0.0407674	0.045765	3.42752	3	1	1.00011	0.0112967	53118.7	0	0	0	0	#DIV/0!	-1	MPF-565-20171215-15_08_20	854.125	2572.49	0.667977	0.5	210.715	9.3811	70.3765	0.708912
59	1.51335e+09	17554	20171215 15:16:17	1.51335e+09	0.00211252	9.28009	387.872	300.086	29.5234	38.1601	0.189402	2.2345	0.181258	0.11399	41.2798	20.1915	19.9546	2.34002	49.8974	1.2141	2.43319	1.12592	-93.162	76.1145	6.86758	31.0999	-0.0407677	0.0457653	3.42754	3	1	1.00011	0.0112964	53120.3	0	0	0	0	#DIV/0!	-1	MPF-567-20171215-15_09_20	855.808	2579.15	0.668182	0.5	210.738	9.28009	70.4055	0.709703
60	1513351038	17614.4	20171215 15:17:18	1.51335e+09	0.00203256	9.2529	387.961	297.182	29.2447	38.178	0.18184	2.23308	0.174316	0.109598	41.2818	20.2103	19.9626	2.34118	49.9366	1.21447	2.43202	1.12671	-89.6358	74.1598	6.69547	32.5012	-0.0407298	0.0457228	3.42502	3	1	1.00011	0.0113061	53074.9	0	0	0	0	#DIV/0!	-1	MPF-569-20171215-15_10_21	857.527	2591.5	0.6691	0.5	210.747	9.2529	70.5056	0.711187
61	1513351098	17674.4	20171215 15:18:18	1513351090	0.00197771	9.15193	388.119	295.763	29.1037	38.1917	0.17637	2.23383	0.169284	0.106416	41.2768	20.2129	19.974	2.34283	49.9661	1.214	2.42965	1.12883	-87.2171	70.9069	6.3995	31.3662	-0.0407498	0.0457452	3.42635	3	1	1.00011	0.0113002	53102.6	0	0	0	0	#DIV/0!	-1	MPF-571-20171215-15_11_21	858.978	2597.52	0.669308	0.5	210.722	9.15193	70.5189	0.711148
62	1513351158	17734.4	20171215 15:19:18	1513351150	0.00191585	9.07632	388.213	293.709	28.9012	38.2004	0.170434	2.23372	0.163807	0.102954	41.2775	20.2101	19.9765	2.34321	50.0031	1.21314	2.42612	1.13007	-84.4888	67.7551	6.11467	30.6584	-0.040747	0.045742	3.42616	3	1	1.00011	0.0113	53103.3	0	0	0	0	#DIV/0!	-1	MPF-573-20171215-15_12_21	860.275	2601.29	0.669289	0.5	210.727	9.07632	70.5187	0.710421
63	1513351218	17794.4	20171215 15:20:18	1513351210	0.00186427	9.03533	388.292	292.103	28.7438	38.209	0.166279	2.23438	0.159967	0.100527	41.2774	20.2082	19.9418	2.33818	50.0188	1.21207	2.42323	1.12611	-82.2143	69.6257	6.27992	34.9687	-0.0407645	0.0457617	3.42733	3	1	1.00011	0.0112946	53128.7	0	0	0	0	#DIV/0!	-1	MPF-575-20171215-15_13_21	861.233	2607.03	0.66965	0.5	210.727	9.03533	70.5567	0.712915
64	1513351278	17854.4	20171215 15:21:18	1513351270	0.00183564	8.93389	388.449	292.462	28.7794	38.2249	0.164668	2.23431	0.158475	0.0995844	41.2757	20.232	19.9315	2.33668	50.1963	1.21744	2.42535	1.11924	-80.9517	72.5787	6.54659	39.4493	-0.0407627	0.0457597	3.42721	3	1	1.00011	0.0112956	53123.9	0	0	0	0	#DIV/0!	-1	MPF-577-20171215-15_14_21	861.971	2609.58	0.66969	0.5	210.718	8.93389	70.5579	0.712084
65	1513351338	17914.4	20171215 15:22:18	1513351330	0.00176185	8.96462	388.418	287.461	28.288	38.2228	0.156322	2.23523	0.150733	0.0946938	41.2738	20.3024	19.9802	2.34374	49.9268	1.21431	2.43217	1.12943	-77.6974	72.2282	6.51541	42.32	-0.0407874	0.0457874	3.42886	3	1	1.00011	0.0112908	53146.7	0	0	0	0	#DIV/0!	-1	MPF-579-20171215-15_15_21	862.381	2609.68	0.669545	0.5	210.709	8.96462	70.5395	0.712501
66	1513351398	17974.4	20171215 15:23:18	1513351390	0.00173327	8.86123	388.578	287.41	28.2833	38.239	0.154086	2.23511	0.148652	0.09338	41.2822	20.3053	19.9782	2.34345	50.0491	1.21678	2.43117	1.12667	-76.4374	71.655	6.46379	42.9635	-0.040784	0.0457836	3.42863	2	0	1.00008	0.00752734	53143.6	0	0	0	0	#DIV/0!	-1	MPF-581-20171215-15_16_21	863.071	2614.9	0.669941	0.5	210.751	8.86123	70.5954	0.712563
67	1513351458	18034.4	20171215 15:24:18	1513351450	0.00169898	8.79563	388.649	286.448	28.1879	38.245	0.151186	2.23394	0.145948	0.0916734	41.2757	20.3155	19.9854	2.3445	50.1735	1.21971	2.43098	1.12479	-74.9252	70.6031	6.37243	43.326	-0.0407527	0.0457485	3.42654	2	0	1.00008	0.00753286	53104.7	0	0	0	0	#DIV/0!	-1	MPF-583-20171215-15_17_21	863.694	2618.43	0.670148	0.5	210.716	8.79563	70.6054	0.713599
68	1513351518	18094.4	20171215 15:25:18	1513351510	0.00167679	8.7445	388.729	285.732	28.1156	38.2504	0.149004	2.23497	0.143916	0.0903904	41.2799	20.3067	19.9795	2.34363	50.1503	1.21792	2.42854	1.12571	-73.9463	69.3871	6.25909	42.9798	-0.0407802	0.0457794	3.42838	2	0	1.00008	0.00752759	53141.9	0	0	0	0	#DIV/0!	-1	MPF-585-20171215-15_18_21	864.494	2617.23	0.669691	0.5	210.738	8.7445	70.5647	0.712673
69	1513351578	18154.4	20171215 15:26:18	1513351570	0.00166351	8.71467	388.775	284.945	28.0394	38.2566	0.147204	2.23379	0.142234	0.0893291	41.2829	20.2985	19.9679	2.34196	49.9392	1.21186	2.42666	1.1301	-73.3609	69.2311	6.24752	43.4006	-0.0407488	0.0457442	3.42629	2	0	1.00008	0.00753281	53105	0	0	0	0	#DIV/0!	-1	MPF-587-20171215-15_19_21	865.272	2624.76	0.670343	0.5	210.754	8.71467	70.6386	0.714938
70	1513351638	18214.4	20171215 15:27:18	1513351630	0.00165343	8.66288	388.835	285.197	28.0642	38.2624	0.146587	2.2338	0.141657	0.0889652	41.2792	20.2926	19.9559	2.34022	49.9896	1.21239	2.42528	1.12783	-72.9164	69.5609	6.27657	44.2002	-0.0407492	0.0457445	3.42631	2	0	1.00008	0.00753252	53107.1	0	0	0	0	#DIV/0!	-1	MPF-589-20171215-15_20_21	865.968	2620.64	0.669559	0.5	210.734	8.66288	70.5495	0.713154
71	1513351698	18274.4	20171215 15:28:18	1513351690	0.0016257	8.67104	388.83	283.721	27.9193	38.2624	0.144436	2.23372	0.139647	0.087697	41.2809	20.3078	19.9455	2.33871	50.031	1.21383	2.42615	1.12488	-71.6932	71.5145	6.45295	47.5552	-0.0407469	0.0457419	3.42615	2	0	1.00008	0.00753307	53103.2	0	0	0	0	#DIV/0!	-1	MPF-591-20171215-15_21_21	866.643	2627.89	0.670213	0.5	210.743	8.67104	70.6214	0.714493
72	1513351758	18334.4	20171215 15:29:18	1513351750	0.00161466	8.63726	388.891	283.211	27.8686	38.2678	0.143024	2.23504	0.138329	0.0868649	41.2789	20.3317	19.9594	2.34071	49.9286	1.21284	2.42916	1.12787	-71.2064	72.3086	6.52187	48.9029	-0.0407822	0.0457816	3.42851	2	0	1.00008	0.00752732	53143.7	0	0	0	0	#DIV/0!	-1	MPF-593-20171215-15_22_21	867.216	2626.47	0.669817	0.5	210.733	8.63726	70.5762	0.713189
73	1513351818	18394.4	20171215 15:30:18	1513351810	0.00160638	8.61363	388.898	282.52	27.8003	38.2679	0.141629	2.23508	0.137024	0.0860415	41.2836	20.3442	19.9829	2.34413	49.8388	1.21139	2.43061	1.13275	-70.8413	70.6403	6.37238	47.4549	-0.0407832	0.0457827	3.42857	2	0	1.00008	0.00752741	53143.1	0	0	0	0	#DIV/0!	-1	MPF-595-20171215-15_23_21	867.806	2631.32	0.670201	0.5	210.757	8.61363	70.6248	0.713665
74	1513351878	18454.4	20171215 15:31:18	1513351870	0.00159086	8.58526	388.96	282.644	27.8114	38.2727	0.141184	2.23314	0.136604	0.0857768	41.2791	20.3294	19.9635	2.34132	50.0946	1.21612	2.42764	1.1252	-70.1569	70.5247	6.36619	48.0131	-0.0407314	0.0457246	3.42513	2	0	1.00008	0.00753609	53082	0	0	0	0	#DIV/0!	-1	MPF-597-20171215-15_24_21	868.435	2634.54	0.670365	0.5	210.734	8.58526	70.6344	0.716406
75	1513351938	18514.4	20171215 15:32:18	1513351930	0.00159408	8.55794	388.994	283.727	27.9178	38.2757	0.142222	2.23436	0.137578	0.086391	41.2786	20.3304	19.954	2.33994	50.2677	1.22047	2.42794	1.11947	-70.2988	71.9531	6.49134	49.4242	-0.040764	0.0457611	3.42729	2	0	1.00008	0.00753037	53122.2	0	0	0	0	#DIV/0!	-1	MPF-599-20171215-15_25_21	869.016	2635.65	0.670284	0.5	210.731	8.55794	70.6249	0.714127
[truncated: 96 more columns]

[truncated: 23 more sheets: ND Spinach 3, ND Spinach 4 , ND Spinach 5, ND Spinach 6, ND Spinach 7, ND Spinach 8, Beet 1 (ND), Beet 2 (D), Beet 3 (ND), Beet 4 (D), Beet 5 (ND), Beet 6 (D), Beet 7 (ND), Beet 8 (D), Spinach 1 (ND), Spinach 2 (D), Spinach 3 (ND), Spinach 4 (D), Spinach 5 (D), Spinach 6 (ND) …]
